# Supplementary material for: Metabolic diversity in sorghum: Mechanism underlying grain color variation and fermentation quality
Source: PLoS One. 2025 Sep 25;20(9):e0331980. doi: 10.1371/journal.pone.0331980 (PMC12463249; doi:10.1371/journal.pone.0331980)
Supplement: S1 Table — (XLSX) [file pone.0331980.s001.xlsx]

## Sheet: A vs C
pathway_id	pathway_name	Total	Hits	Hits/Total	Up_hits	Down_hits	Pvalue	-Log10(Pvalue)	FDR	Impact	compounds	Compound_name	links
ko00941	Flavonoid biosynthesis	74	19	0.256757	19	0	1.89845e-08	7.72160071089201	3.64503e-06	0.2019	C00389; C00852; C00974; C01617; C01709; C05903; C05905; C05911; C06562; C09320; C09736; C09751; C09827; C09833; C10028; C12127; C15525; C16409; C16422	Quercetin; Chlorogenic acid; Aromadendrin; Taxifolin; Hesperetin; Kaempferol; Cyanidin; Dihydrotricetin; Catechin; Afzelechin; Fisetinidol-4beta-ol; Garbanzol; Pinocembrin; Sakuranetin; 5,7-dihydroxyflavone; (+)-gallocatechin; Db-042973; Aureusidin 6-o-glucoside; Hesperetin 7-glucoside	https://www.genome.jp/kegg-bin/show_pathway?ko00941/C00389%09red/C00852%09red/C00974%09red/C01617%09red/C01709%09red/C05903%09red/C05905%09red/C05911%09red/C06562%09red/C09320%09red/C09736%09red/C09751%09red/C09827%09red/C09833%09red/C10028%09red/C12127%09red/C15525%09red/C16409%09red/C16422%09red
ko00943	Isoflavonoid biosynthesis	64	14	0.21875	13	1	1.1189e-05	4.95120788465303	0.000716097	0.2692	C00814; C02675; C02920; C04271; C09126; C10216; C10502; C10509; C12134; C14314; C14536; C15567; C16192; C16227	Biochanin a; Dihydrobiochanin a; Xenognosin b; Demethylmedicarpin; Genistin; Daidzin; Inermin; Ononin; 2'-hydroxygenistein; 6-hydroxydaidzein; Glycitein; 2,7,4'-trihydroxyisoflavanone; 6''-malonylgenistin; Sophorol	https://www.genome.jp/kegg-bin/show_pathway?ko00943/C00814%09red/C02675%09red/C02920%09red/C04271%09red/C09126%09red/C10216%09red/C10502%09red/C10509%09red/C12134%09red/C14314%09red/C14536%09red/C15567%09blue/C16192%09red/C16227%09red
ko00944	Flavone and flavonol biosynthesis	51	12	0.235294	11	1	2.18292e-05	4.66096212482723	0.0010478	0.7354	C00389; C01714; C01750; C03951; C04199; C04608; C05623; C05903; C12249; C12634; C12635; C16911	Quercetin; Isovitexin; Quercitrin; Luteolin 7-glucoside; Meloside; Cosmosiin; Isoquercitrin; Kaempferol; Astragalin; Lampranthin ii; Kaempferol 3-sophorotrioside; Afzelin	https://www.genome.jp/kegg-bin/show_pathway?ko00944/C00389%09red/C01714%09red/C01750%09red/C03951%09red/C04199%09red/C04608%09red/C05623%09red/C05903%09red/C12249%09red/C12634%09blue/C12635%09red/C16911%09red
ko00260	Glycine, serine and threonine metabolism	48	10	0.208333	0	10	0.000312113	3.5056883181638	0.00856081	0.2659	C00049; C00065; C00078; C00213; C00263; C00300; C00581; C01026; C03232; C05519	L-aspartate; L-serine; Tryptophan; Sarcosine; L-homoserine; Creatine; Guanidoacetic acid; Dimethylglycine; Phosphohydroxypyruvic acid; L-allothreonine	https://www.genome.jp/kegg-bin/show_pathway?ko00260/C00049%09blue/C00065%09blue/C00078%09blue/C00213%09blue/C00263%09blue/C00300%09blue/C00581%09blue/C01026%09blue/C03232%09blue/C05519%09blue
ko00400	Phenylalanine, tyrosine and tryptophan biosynthesis	35	8	0.228571	3	5	0.00064735	3.18886078541285	0.0138101	0.1679	C00074; C00078; C00079; C00082; C00230; C00254; C00296; C02637	Phosphoenolpyruvic acid; Tryptophan; L-phenylalanine; L-tyrosine; Protocatechuic acid; Prephenate; Quinic acid; 3-dehydroshikimate	https://www.genome.jp/kegg-bin/show_pathway?ko00400/C00074%09blue/C00078%09blue/C00079%09blue/C00082%09blue/C00230%09red/C00254%09red/C00296%09blue/C02637%09red
ko00470	D-Amino acid metabolism	69	11	0.15942	1	10	0.00170628	2.76794957719501	0.0297824	0.0433	C00049; C00062; C00064; C00065; C00073; C00079; C00148; C00431; C00666; C01726; C05825	L-aspartate; Arginine; L-glutamine; L-serine; L-methionine; L-phenylalanine; L-proline; 5-aminopentanoic acid; Diaminopimelic acid; Chebi_25072; 2-amino-5-oxohexanoate	https://www.genome.jp/kegg-bin/show_pathway?ko00470/C00049%09blue/C00062%09blue/C00064%09blue/C00065%09blue/C00073%09blue/C00079%09blue/C00148%09red/C00431%09blue/C00666%09blue/C01726%09blue/C05825%09blue
ko00946	Degradation of flavonoids	40	7	0.175	7	0	0.00692365	2.15966487650802	0.102257	0.0304	C00389; C00974; C01617; C05623; C05903; C09126; C10216	Quercetin; Aromadendrin; Taxifolin; Isoquercitrin; Kaempferol; Genistin; Daidzin	https://www.genome.jp/kegg-bin/show_pathway?ko00946/C00389%09red/C00974%09red/C01617%09red/C05623%09red/C05903%09red/C09126%09red/C10216%09red
ko00460	Cyanoamino acid metabolism	45	7	0.155556	0	7	0.0131897	1.87976546215923	0.180887	0.0773	C00049; C00065; C00079; C00082; C00152; C02512; C08325	L-aspartate; L-serine; L-phenylalanine; L-tyrosine; Asparagine; L-3-cyanoalanine; Amygdalin	https://www.genome.jp/kegg-bin/show_pathway?ko00460/C00049%09blue/C00065%09blue/C00079%09blue/C00082%09blue/C00152%09blue/C02512%09blue/C08325%09blue
ko00270	Cysteine and methionine metabolism	67	8	0.119403	1	7	0.0365385	1.43724895848854	0.399704	0.1221	C00049; C00065; C00073; C00263; C00979; C02989; C03232; C03431	L-aspartate; L-serine; L-methionine; L-homoserine; O-acetyl-l-serine; Methionine sulfoxide; Phosphohydroxypyruvic acid; S-inosyl-l-homocysteine	https://www.genome.jp/kegg-bin/show_pathway?ko00270/C00049%09blue/C00065%09blue/C00073%09blue/C00263%09blue/C00979%09blue/C02989%09red/C03232%09blue/C03431%09blue
ko00310	Lysine degradation	56	7	0.125	1	6	0.0395042	1.40335683828882	0.399704	0.05	C00408; C00431; C00450; C00990; C02727; C03793; C05825	Pipecolic acid; 5-aminopentanoic acid; 2,3,4,5-tetrahydro-2-pyridinecarboxylic acid; 5-aminopentanamide; N6-acetyl-l-lysine; N6,n6,n6-trimethyl-l-lysine; 2-amino-5-oxohexanoate	https://www.genome.jp/kegg-bin/show_pathway?ko00310/C00408%09blue/C00431%09blue/C00450%09blue/C00990%09blue/C02727%09blue/C03793%09red/C05825%09blue
ko00220	Arginine biosynthesis	23	4	0.173913	1	3	0.0395541	1.40280862155664	0.399704	0.1559	C00049; C00062; C00064; C00437	L-aspartate; Arginine; L-glutamine; N2-acetylornithine	https://www.genome.jp/kegg-bin/show_pathway?ko00220/C00049%09blue/C00062%09blue/C00064%09blue/C00437%09red
ko00052	Galactose metabolism	46	6	0.130435	0	6	0.0458637	1.33853066745254	0.440292	0.1047	C00089; C00492; C00794; C01235; C02262; C05402	Sucrose; Raffinose; Sorbitol; Galactinol; Galactosamine; Melibiose	https://www.genome.jp/kegg-bin/show_pathway?ko00052/C00089%09blue/C00492%09blue/C00794%09blue/C01235%09blue/C02262%09blue/C05402%09blue
ko04071	Sphingolipid signaling pathway	15	3	0.2	1	2	0.0508085	1.29406386240095	0.464535	0.2	C00065; C00212; C00836	L-serine; Adenosine; Sphinganine	https://www.genome.jp/kegg-bin/show_pathway?ko04071/C00065%09blue/C00212%09blue/C00836%09red
ko00930	Caprolactam degradation	26	4	0.153846	1	3	0.0584352	1.23332561175989	0.466571	0.0548	C03241; C06104; C06105; C11249	6-hydroxyhexan-6-olide; Adipic acid; 1,2-cyclohexanedione; Cyclohexane	https://www.genome.jp/kegg-bin/show_pathway?ko00930/C03241%09blue/C06104%09blue/C06105%09red/C11249%09blue
ko00230	Purine metabolism	101	10	0.0990099	1	9	0.0628222	1.20188709207247	0.466571	0.1939	C00020; C00064; C00081; C00147; C00212; C00242; C00262; C00294; C00387; C03373	Adenosine monophosphate; L-glutamine; Inosine triphosphate; Adenine; Adenosine; Guanine; Hypoxanthine; Inosine; Guanosine; 5-aminoimidazole ribonucleotide	https://www.genome.jp/kegg-bin/show_pathway?ko00230/C00020%09blue/C00064%09blue/C00081%09red/C00147%09blue/C00212%09blue/C00242%09blue/C00262%09blue/C00294%09blue/C00387%09blue/C03373%09blue
ko00073	Cutin, suberine and wax biosynthesis	27	4	0.148148	0	4	0.065627	1.18291773237484	0.466571	0.122	C08285; C19616; C19620; C19621	(s)-10,16-dihydroxyhexadecanoic acid; 18-hydroxyoleic acid; 9,10-epoxy-18-hydroxy-octadecanoic acid; Floionolic acid	https://www.genome.jp/kegg-bin/show_pathway?ko00073/C08285%09blue/C19616%09blue/C19620%09blue/C19621%09blue
ko04964	Proximal tubule bicarbonate reclamation	17	3	0.176471	1	2	0.0698278	1.15597173618067	0.466571	0.1765	C00064; C00074; C00149	L-glutamine; Phosphoenolpyruvic acid; L-malic acid	https://www.genome.jp/kegg-bin/show_pathway?ko04964/C00064%09blue/C00074%09blue/C00149%09red
ko00908	Zeatin biosynthesis	39	5	0.128205	0	5	0.0699178	1.15541217894496	0.466571	0.0284	C00020; C00147; C00979; C04083; C16427	Adenosine monophosphate; Adenine; O-acetyl-l-serine; N-(3-methylbut-2-en-1-yl)-9h-purin-6-amine; Isopentenyl adenosine	https://www.genome.jp/kegg-bin/show_pathway?ko00908/C00020%09blue/C00147%09blue/C00979%09blue/C04083%09blue/C16427%09blue
ko00261	Monobactam biosynthesis	39	5	0.128205	1	4	0.0699178	1.15541217894496	0.466571	0.0592	C00049; C00062; C00065; C00082; C20258	L-aspartate; Arginine; L-serine; L-tyrosine; Schembl16620138	https://www.genome.jp/kegg-bin/show_pathway?ko00261/C00049%09blue/C00062%09blue/C00065%09blue/C00082%09blue/C20258%09red
ko00630	Glyoxylate and dicarboxylate metabolism	64	7	0.109375	1	6	0.0720668	1.14226465361519	0.466571	0.0742	C00064; C00065; C00149; C00898; C01732; C01989; C03618	L-glutamine; L-serine; L-malic acid; D-tartaric acid; Mesaconic acid; 3-ethylmalate; Threo-b-methylaspartate	https://www.genome.jp/kegg-bin/show_pathway?ko00630/C00064%09blue/C00065%09blue/C00149%09red/C00898%09blue/C01732%09blue/C01989%09blue/C03618%09blue
ko00240	Pyrimidine metabolism	64	7	0.109375	3	4	0.0720668	1.14226465361519	0.466571	0.1698	C00064; C00106; C00214; C00299; C00380; C01205; C02376	L-glutamine; Uracil; Thymidine; Uridine; Cytosine; (r)-beta-aminoisobutyric acid; 5-methylcytosine	https://www.genome.jp/kegg-bin/show_pathway?ko00240/C00064%09blue/C00106%09blue/C00214%09red/C00299%09blue/C00380%09red/C01205%09blue/C02376%09red
ko04211	Longevity regulating pathway	8	2	0.25	1	1	0.0729018	1.13726182725902	0.466571	0.25	C00020; C03582	Adenosine monophosphate; Resveratrol	https://www.genome.jp/kegg-bin/show_pathway?ko04211/C00020%09blue/C03582%09red
ko04080	Neuroactive ligand-receptor interaction	53	6	0.113208	0	6	0.0808811	1.09215311782175	0.500941	0.1132	C00049; C00212; C00245; C00398; C00483; C16512	L-aspartate; Adenosine; Taurine; Tryptamine; Tyramine; Palmitoylethanolamide	https://www.genome.jp/kegg-bin/show_pathway?ko04080/C00049%09blue/C00212%09blue/C00245%09blue/C00398%09blue/C00483%09blue/C16512%09blue
ko00997	Biosynthesis of various other secondary metabolites	67	7	0.104478	0	7	0.0874453	1.0582636451404	0.524672	0.087	C00049; C00065; C00078; C00079; C00082; C05554; C20852	L-aspartate; L-serine; Tryptophan; L-phenylalanine; L-tyrosine; Aerobactin; 3alpha-hydroxy-3,5-dihydromonacolin l	https://www.genome.jp/kegg-bin/show_pathway?ko00997/C00049%09blue/C00065%09blue/C00078%09blue/C00079%09blue/C00082%09blue/C05554%09blue/C20852%09blue
ko00330	Arginine and proline metabolism	69	7	0.101449	2	5	0.0986546	1.00588276752124	0.57399	0.2858	C00062; C00148; C00213; C00300; C00431; C00581; C04137	Arginine; L-proline; Sarcosine; Creatine; 5-aminopentanoic acid; Guanidoacetic acid; Octopine	https://www.genome.jp/kegg-bin/show_pathway?ko00330/C00062%09blue/C00148%09red/C00213%09blue/C00300%09blue/C00431%09blue/C00581%09blue/C04137%09red
ko04022	cGMP-PKG signaling pathway	10	2	0.2	0	2	0.1087	0.963770430014633	0.57895	0.2	C00020; C00212	Adenosine monophosphate; Adenosine	https://www.genome.jp/kegg-bin/show_pathway?ko04022/C00020%09blue/C00212%09blue
ko05034	Alcoholism	10	2	0.2	0	2	0.1087	0.963770430014633	0.57895	0.2	C00082; C00212	L-tyrosine; Adenosine	https://www.genome.jp/kegg-bin/show_pathway?ko05034/C00082%09blue/C00212%09blue
ko04672	Intestinal immune network for IgA production	2	1	0.5	1	0	0.111334	0.953372291420336	0.57895	0.5	C00777	All-trans-retinoic acid	https://www.genome.jp/kegg-bin/show_pathway?ko04672/C00777%09red
ko00940	Phenylpropanoid biosynthesis	58	6	0.103448	3	3	0.11298	0.946999824652702	0.57895	0.0613	C00079; C00082; C00423; C00852; C04366; C12204	L-phenylalanine; L-tyrosine; Cinnamic acid; Chlorogenic acid; 3-(2-carboxyethenyl)-cis,cis-muconate; 5-hydroxyconiferaldehyde	https://www.genome.jp/kegg-bin/show_pathway?ko00940/C00079%09blue/C00082%09blue/C00423%09red/C00852%09red/C04366%09red/C12204%09blue
ko00710	Carbon fixation in photosynthetic organisms	21	3	0.142857	1	2	0.115696	0.936682509821472	0.57895	0.0668	C00049; C00074; C00149	L-aspartate; Phosphoenolpyruvic acid; L-malic acid	https://www.genome.jp/kegg-bin/show_pathway?ko00710/C00049%09blue/C00074%09blue/C00149%09red
ko00920	Sulfur metabolism	33	4	0.121212	0	4	0.117599	0.929595607154117	0.57895	0.0316	C00065; C00245; C00263; C00979	L-serine; Taurine; L-homoserine; O-acetyl-l-serine	https://www.genome.jp/kegg-bin/show_pathway?ko00920/C00065%09blue/C00245%09blue/C00263%09blue/C00979%09blue
ko04917	Prolactin signaling pathway	11	2	0.181818	1	1	0.128006	0.892771142674383	0.602076	0.1818	C00082; C00280	L-tyrosine; Androstenedione	https://www.genome.jp/kegg-bin/show_pathway?ko04917/C00082%09blue/C00280%09red
ko00232	Caffeine metabolism	22	3	0.136364	0	3	0.128568	0.890865761113966	0.602076	0.141	C16357; C16358; C16366	3-methylxanthine; 1-methylxanthine; 5-acetylamino-6-amino-3-methyluracil	https://www.genome.jp/kegg-bin/show_pathway?ko00232/C16357%09blue/C16358%09blue/C16366%09blue
ko00600	Sphingolipid metabolism	35	4	0.114286	1	3	0.137962	0.860239371248778	0.616018	0.1133	C00065; C00836; C02934; C12144	L-serine; Sphinganine; 3-dehydrosphinganine; Phytosphingosine	https://www.genome.jp/kegg-bin/show_pathway?ko00600/C00065%09blue/C00836%09red/C02934%09blue/C12144%09blue
ko00300	Lysine biosynthesis	35	4	0.114286	1	3	0.137962	0.860239371248778	0.616018	0.1254	C00049; C00263; C00666; C20258	L-aspartate; L-homoserine; Diaminopimelic acid; Schembl16620138	https://www.genome.jp/kegg-bin/show_pathway?ko00300/C00049%09blue/C00263%09blue/C00666%09blue/C20258%09red
ko00360	Phenylalanine metabolism	49	5	0.102041	1	4	0.147232	0.83199867397068	0.631591	0.1643	C00079; C00082; C00423; C02137; C05853	L-phenylalanine; L-tyrosine; Cinnamic acid; Phenylglyoxylic acid; 2-phenylethanol	https://www.genome.jp/kegg-bin/show_pathway?ko00360/C00079%09blue/C00082%09blue/C00423%09red/C02137%09blue/C05853%09blue
ko05032	Morphine addiction	12	2	0.166667	0	2	0.148029	0.829652907352127	0.631591	0.1667	C00020; C00212	Adenosine monophosphate; Adenosine	https://www.genome.jp/kegg-bin/show_pathway?ko05032/C00020%09blue/C00212%09blue
ko00350	Tyrosine metabolism	78	7	0.0897436	3	4	0.158087	0.801103134996106	0.634569	0.1578	C00082; C00483; C01036; C05350; C05578; C05580; C05585	L-tyrosine; Tyramine; Maleylacetoacetic acid; 2-hydroxy-3-(4-hydroxyphenyl)propenoic acid; 5,6-dihydroxyindole; 3,4-dihydroxymandelic acid; Gentisate aldehyde	https://www.genome.jp/kegg-bin/show_pathway?ko00350/C00082%09blue/C00483%09blue/C01036%09red/C05350%09blue/C05578%09blue/C05580%09red/C05585%09red
ko00500	Starch and sucrose metabolism	37	4	0.108108	1	3	0.159625	0.796898436461651	0.634569	0.2629	C00089; C00689; C01083; C02591	Sucrose; Trehalose 6-phosphate; Trehalose; Sucrose 6-phosphate	https://www.genome.jp/kegg-bin/show_pathway?ko00500/C00089%09blue/C00689%09blue/C01083%09blue/C02591%09red
ko05211	Renal cell carcinoma	3	1	0.333333	1	0	0.162274	0.789750852537074	0.634569	0.3333	C00149	L-malic acid	https://www.genome.jp/kegg-bin/show_pathway?ko05211/C00149%09red
ko05222	Small cell lung cancer	3	1	0.333333	1	0	0.162274	0.789750852537074	0.634569	0.3333	C00777	All-trans-retinoic acid	https://www.genome.jp/kegg-bin/show_pathway?ko05222/C00777%09red
ko00998	Biosynthesis of various antibiotics	108	9	0.0833333	1	8	0.165252	0.781852091737829	0.634569	0.0391	C00049; C00061; C00062; C00065; C00074; C00082; C00254; C00979; C07031	L-aspartate; Flavin mononucleotide; Arginine; L-serine; Phosphoenolpyruvic acid; L-tyrosine; Prephenate; O-acetyl-l-serine; N-acetyl-o-demethylpuromycin	https://www.genome.jp/kegg-bin/show_pathway?ko00998/C00049%09blue/C00061%09blue/C00062%09blue/C00065%09blue/C00074%09blue/C00082%09blue/C00254%09red/C00979%09blue/C07031%09blue
ko05012	Parkinson disease	26	3	0.115385	0	3	0.184433	0.734161736431356	0.694335	0.1154	C00020; C00082; C00212	Adenosine monophosphate; L-tyrosine; Adenosine	https://www.genome.jp/kegg-bin/show_pathway?ko05012/C00020%09blue/C00082%09blue/C00212%09blue
ko04923	Regulation of lipolysis in adipocytes	14	2	0.142857	0	2	0.189664	0.722015603817508	0.700297	0.1429	C00020; C00212	Adenosine monophosphate; Adenosine	https://www.genome.jp/kegg-bin/show_pathway?ko04923/C00020%09blue/C00212%09blue
ko00760	Nicotinate and nicotinamide metabolism	55	5	0.0909091	1	4	0.20566	0.686850754880493	0.721033	0.0615	C00049; C01056; C02295; C15987; C21075	L-aspartate; 6-hydroxynicotine; Methylitaconate; 4-methylaminobutyrate; 6-hydroxy-n-methylmyosmine	https://www.genome.jp/kegg-bin/show_pathway?ko00760/C00049%09blue/C01056%09blue/C02295%09blue/C15987%09red/C21075%09blue
ko04151	PI3K-Akt signaling pathway	4	1	0.25	0	1	0.210301	0.677157914872009	0.721033	0.25	C00020	Adenosine monophosphate	https://www.genome.jp/kegg-bin/show_pathway?ko04151/C00020%09blue
ko04659	Th17 cell differentiation	4	1	0.25	1	0	0.210301	0.677157914872009	0.721033	0.25	C00777	All-trans-retinoic acid	https://www.genome.jp/kegg-bin/show_pathway?ko04659/C00777%09red
ko05226	Gastric cancer	4	1	0.25	1	0	0.210301	0.677157914872009	0.721033	0.25	C00777	All-trans-retinoic acid	https://www.genome.jp/kegg-bin/show_pathway?ko05226/C00777%09red
ko00250	Alanine, aspartate and glutamate metabolism	28	3	0.107143	0	3	0.214407	0.668761516159066	0.722212	0.3832	C00049; C00064; C00152	L-aspartate; L-glutamine; Asparagine	https://www.genome.jp/kegg-bin/show_pathway?ko00250/C00049%09blue/C00064%09blue/C00152%09blue
ko00770	Pantothenate and CoA biosynthesis	30	3	0.1	0	3	0.245316	0.610274766734205	0.784498	0.0729	C00049; C00106; C00831	L-aspartate; Uracil; Pantetheine	https://www.genome.jp/kegg-bin/show_pathway?ko00770/C00049%09blue/C00106%09blue/C00831%09blue
ko04924	Renin secretion	17	2	0.117647	0	2	0.254311	0.594635680155162	0.784498	0.1176	C00020; C00212	Adenosine monophosphate; Adenosine	https://www.genome.jp/kegg-bin/show_pathway?ko04924/C00020%09blue/C00212%09blue
ko04068	FoxO signaling pathway	5	1	0.2	0	1	0.255582	0.592469775400398	0.784498	0.2	C00020	Adenosine monophosphate	https://www.genome.jp/kegg-bin/show_pathway?ko04068/C00020%09blue
ko00626	Naphthalene degradation	60	5	0.0833333	3	2	0.259215	0.586339124019372	0.784498	0.175	C03203; C06202; C06204; C14086; C14108	1-hydroxy-2-naphthoic acid; 2-hydroxybenzaldehyde; 2-hydroxychromene-2-carboxylate; 2-hydroxy-3-methylbenzalpyruvate; 4-hydroxymethylsalicylaldehyde	https://www.genome.jp/kegg-bin/show_pathway?ko00626/C03203%09red/C06202%09blue/C06204%09red/C14086%09blue/C14108%09red
ko05200	Pathways in cancer	31	3	0.0967742	3	0	0.261027	0.583314417644293	0.784498	0.0968	C00149; C00280; C00777	L-malic acid; Androstenedione; All-trans-retinoic acid	https://www.genome.jp/kegg-bin/show_pathway?ko05200/C00149%09red/C00280%09red/C00777%09red
ko00333	Prodigiosin biosynthesis	18	2	0.111111	1	1	0.276053	0.559007643681116	0.784498	0.0241	C00148; C21138	L-proline; Fal 8_1	https://www.genome.jp/kegg-bin/show_pathway?ko00333/C00148%09red/C21138%09blue
ko04148	Efferocytosis	18	2	0.111111	0	2	0.276053	0.559007643681116	0.784498	0.1111	C00062; C00073	Arginine; L-methionine	https://www.genome.jp/kegg-bin/show_pathway?ko04148/C00062%09blue/C00073%09blue
ko00401	Novobiocin biosynthesis	32	3	0.09375	2	1	0.276863	0.557735492339901	0.784498	0.0449	C00082; C00148; C00254	L-tyrosine; L-proline; Prephenate	https://www.genome.jp/kegg-bin/show_pathway?ko00401/C00082%09blue/C00148%09red/C00254%09red
ko00966	Glucosinolate biosynthesis	77	6	0.0779221	0	6	0.278519	0.55514451899676	0.784498	0.0747	C00073; C00078; C00079; C00082; C00233; C17211	L-methionine; Tryptophan; L-phenylalanine; L-tyrosine; Ketoleucine; 2-oxo-5-methylthiopentanoic acid	https://www.genome.jp/kegg-bin/show_pathway?ko00966/C00073%09blue/C00078%09blue/C00079%09blue/C00082%09blue/C00233%09blue/C17211%09blue
ko00340	Histidine metabolism	47	4	0.0851064	0	4	0.282052	0.549670257758502	0.784498	0.0018	C00049; C01044; C01152; C16673	L-aspartate; N-formyl-l-aspartate; 1-methylhistidine; Isoglutamine	https://www.genome.jp/kegg-bin/show_pathway?ko00340/C00049%09blue/C01044%09blue/C01152%09blue/C16673%09blue
ko00623	Toluene degradation	47	4	0.0851064	2	2	0.282052	0.549670257758502	0.784498	0.029	C00230; C03067; C06677; C18311	Protocatechuic acid; 3-hydroxybenzaldehyde; P-toluenesulfonic acid; 4-methyl-3-oxoadipate-enol-lactone	https://www.genome.jp/kegg-bin/show_pathway?ko00623/C00230%09red/C03067%09blue/C06677%09red/C18311%09blue
ko04742	Taste transduction	33	3	0.0909091	1	2	0.292789	0.53344511038206	0.784498	0.0909	C00020; C00089; C00149	Adenosine monophosphate; Sucrose; L-malic acid	https://www.genome.jp/kegg-bin/show_pathway?ko04742/C00020%09blue/C00089%09blue/C00149%09red
ko02030	Bacterial chemotaxis	6	1	0.166667	0	1	0.298273	0.525386616826599	0.784498	0.1667	C00049	L-aspartate	https://www.genome.jp/kegg-bin/show_pathway?ko02030/C00049%09blue
ko04916	Melanogenesis	6	1	0.166667	0	1	0.298273	0.525386616826599	0.784498	0.1667	C00082	L-tyrosine	https://www.genome.jp/kegg-bin/show_pathway?ko04916/C00082%09blue
ko05142	Chagas disease	6	1	0.166667	0	1	0.298273	0.525386616826599	0.784498	0.1667	C00062	Arginine	https://www.genome.jp/kegg-bin/show_pathway?ko05142/C00062%09blue
ko05223	Non-small cell lung cancer	6	1	0.166667	1	0	0.298273	0.525386616826599	0.784498	0.1667	C00777	All-trans-retinoic acid	https://www.genome.jp/kegg-bin/show_pathway?ko05223/C00777%09red
ko00901	Indole alkaloid biosynthesis	81	6	0.0740741	0	6	0.319082	0.496097212472213	0.817561	0.2832	C00078; C00398; C04290; C07576; C20410; C21779	Tryptophan; Tryptamine; 4-(3-methylbut-2-enyl)-l-tryptophan; Psilocybine; Schembl16945730; Baeocystin	https://www.genome.jp/kegg-bin/show_pathway?ko00901/C00078%09blue/C00398%09blue/C04290%09blue/C07576%09blue/C20410%09blue/C21779%09blue
ko00020	Citrate cycle (TCA cycle)	20	2	0.1	1	1	0.31936	0.495719575942835	0.817561	0.045	C00074; C00149	Phosphoenolpyruvic acid; L-malic acid	https://www.genome.jp/kegg-bin/show_pathway?ko00020/C00074%09blue/C00149%09red
ko00660	C5-Branched dibasic acid metabolism	35	3	0.0857143	0	3	0.324788	0.488400235632477	0.820517	0.0128	C01732; C02341; C03618	Mesaconic acid; Trans-aconitic acid; Threo-b-methylaspartate	https://www.genome.jp/kegg-bin/show_pathway?ko00660/C01732%09blue/C02341%09blue/C03618%09blue
ko04361	Axon regeneration	7	1	0.142857	0	1	0.338521	0.470414311215423	0.836185	0.1429	C00078	Tryptophan	https://www.genome.jp/kegg-bin/show_pathway?ko04361/C00078%09blue
ko00361	Chlorocyclohexane and chlorobenzene degradation	83	6	0.0722892	1	5	0.3397	0.468904469548173	0.836185	0.0525	C02814; C03585; C06603; C07094; C12836; C21104	Hydroxyhydroquinone; Schembl498748; 4-hydroxymuconic semialdehyde; 3,6-dichlorocatechol; 2-chloro-3-oxoadipate; 2,5-dichloro-1,4-benzoquinone	https://www.genome.jp/kegg-bin/show_pathway?ko00361/C02814%09red/C03585%09blue/C06603%09blue/C07094%09blue/C12836%09blue/C21104%09blue
ko00627	Aminobenzoate degradation	86	6	0.0697674	4	2	0.370865	0.430784715970335	0.856258	0.053	C00230; C00568; C01108; C02137; C02814; C06317	Protocatechuic acid; P-aminobenzoic acid; 1,2,3-trihydroxybenzene; Phenylglyoxylic acid; Hydroxyhydroquinone; 4-hydroxy-3-methoxybenzenemethanol	https://www.genome.jp/kegg-bin/show_pathway?ko00627/C00230%09red/C00568%09blue/C01108%09red/C02137%09blue/C02814%09red/C06317%09red
ko00622	Xylene degradation	38	3	0.0789474	3	0	0.372721	0.428616411788224	0.856258	0.079	C01454; C06720; C06731	4-methylbenzoic acid; 1,2-dihydroxy-3-methylcyclohexa-3,5-dienecarboxylate; 1,2-dihydroxy-6-methylcyclohexa-3,5-dienecarboxylate	https://www.genome.jp/kegg-bin/show_pathway?ko00622/C01454%09red/C06720%09red/C06731%09red
ko04724	Glutamatergic synapse	8	1	0.125	0	1	0.376467	0.424273470346896	0.856258	0.125	C00064	L-glutamine	https://www.genome.jp/kegg-bin/show_pathway?ko04724/C00064%09blue
ko04740	Olfactory transduction	8	1	0.125	0	1	0.376467	0.424273470346896	0.856258	0.125	C00020	Adenosine monophosphate	https://www.genome.jp/kegg-bin/show_pathway?ko04740/C00020%09blue
ko05030	Cocaine addiction	8	1	0.125	0	1	0.376467	0.424273470346896	0.856258	0.125	C00082	L-tyrosine	https://www.genome.jp/kegg-bin/show_pathway?ko05030/C00082%09blue
ko05143	African trypanosomiasis	8	1	0.125	0	1	0.376467	0.424273470346896	0.856258	0.125	C00078	Tryptophan	https://www.genome.jp/kegg-bin/show_pathway?ko05143/C00078%09blue
ko04152	AMPK signaling pathway	23	2	0.0869565	1	1	0.382983	0.416820253893622	0.856258	0.087	C00020; C00389	Adenosine monophosphate; Quercetin	https://www.genome.jp/kegg-bin/show_pathway?ko04152/C00020%09blue/C00389%09red
ko05415	Diabetic cardiomyopathy	39	3	0.0769231	0	3	0.388578	0.41052217963162	0.856258	0.0769	C00127; C00318; C00794	Oxidized glutathione; Carnitine; Sorbitol	https://www.genome.jp/kegg-bin/show_pathway?ko05415/C00127%09blue/C00318%09blue/C00794%09blue
ko00680	Methane metabolism	88	6	0.0681818	1	5	0.391709	0.407036535006343	0.856258	0.1208	C00065; C00074; C00082; C00149; C00483; C03232	L-serine; Phosphoenolpyruvic acid; L-tyrosine; L-malic acid; Tyramine; Phosphohydroxypyruvic acid	https://www.genome.jp/kegg-bin/show_pathway?ko00680/C00065%09blue/C00074%09blue/C00082%09blue/C00149%09red/C00483%09blue/C03232%09blue
ko01053	Biosynthesis of siderophore group nonribosomal peptides	24	2	0.0833333	2	0	0.403644	0.394001044610343	0.856258	0.0743	C00230; C02637	Protocatechuic acid; 3-dehydroshikimate	https://www.genome.jp/kegg-bin/show_pathway?ko01053/C00230%09red/C02637%09red
ko00740	Riboflavin metabolism	24	2	0.0833333	1	1	0.403644	0.394001044610343	0.856258	0.2727	C00061; C00255	Flavin mononucleotide; Riboflavin	https://www.genome.jp/kegg-bin/show_pathway?ko00740/C00061%09blue/C00255%09red
ko00430	Taurine and hypotaurine metabolism	24	2	0.0833333	0	2	0.403644	0.394001044610343	0.856258	0.3206	C00245; C14179	Taurine; Sulfoacetate	https://www.genome.jp/kegg-bin/show_pathway?ko00430/C00245%09blue/C14179%09blue
ko04727	GABAergic synapse	9	1	0.111111	0	1	0.412241	0.384848944180938	0.856258	0.1111	C00064	L-glutamine	https://www.genome.jp/kegg-bin/show_pathway?ko04727/C00064%09blue
ko00624	Polycyclic aromatic hydrocarbon degradation	107	7	0.0654206	4	3	0.415511	0.381416985862653	0.856258	0.1834	C00230; C01504; C03203; C04468; C06680; C06712; C18278	Protocatechuic acid; Indanone; 1-hydroxy-2-naphthoic acid; Phenanthrene-3,4-dihydrodiol; 4-hydroxyphthalate; 9-fluorenone; Benzo[a]pyrene-9,10-diol	https://www.genome.jp/kegg-bin/show_pathway?ko00624/C00230%09red/C01504%09blue/C03203%09red/C04468%09red/C06680%09blue/C06712%09red/C18278%09blue
ko00945	Stilbenoid, diarylheptanoid and gingerol biosynthesis	25	2	0.08	2	0	0.42397	0.3726643719406	0.856258	0.0709	C00852; C03582	Chlorogenic acid; Resveratrol	https://www.genome.jp/kegg-bin/show_pathway?ko00945/C00852%09red/C03582%09red
ko04024	cAMP signaling pathway	25	2	0.08	0	2	0.42397	0.3726643719406	0.856258	0.08	C00020; C00212	Adenosine monophosphate; Adenosine	https://www.genome.jp/kegg-bin/show_pathway?ko04024/C00020%09blue/C00212%09blue
ko00996	Biosynthesis of various alkaloids	76	5	0.0657895	2	3	0.442535	0.354052740163265	0.856258	0.0357	C00074; C00078; C00079; C00254; C00423	Phosphoenolpyruvic acid; Tryptophan; L-phenylalanine; Prephenate; Cinnamic acid	https://www.genome.jp/kegg-bin/show_pathway?ko00996/C00074%09blue/C00078%09blue/C00079%09blue/C00254%09red/C00423%09red
ko04922	Glucagon signaling pathway	26	2	0.0769231	1	1	0.443932	0.352683588232253	0.856258	0.0769	C00074; C00149	Phosphoenolpyruvic acid; L-malic acid	https://www.genome.jp/kegg-bin/show_pathway?ko04922/C00074%09blue/C00149%09red
ko00331	Clavulanic acid biosynthesis	10	1	0.1	0	1	0.445968	0.35069665022964	0.856258	0.0164	C00062	Arginine	https://www.genome.jp/kegg-bin/show_pathway?ko00331/C00062%09blue
ko00365	Furfural degradation	10	1	0.1	0	1	0.445968	0.35069665022964	0.856258	0.0385	C11101	5-hydroxymethyl-2-furancarboxaldehyde	https://www.genome.jp/kegg-bin/show_pathway?ko00365/C11101%09blue
ko04928	Parathyroid hormone synthesis, secretion and action	10	1	0.1	0	1	0.445968	0.35069665022964	0.856258	0.1	C00020	Adenosine monophosphate	https://www.genome.jp/kegg-bin/show_pathway?ko04928/C00020%09blue
ko05031	Amphetamine addiction	10	1	0.1	0	1	0.445968	0.35069665022964	0.856258	0.1	C00082	L-tyrosine	https://www.genome.jp/kegg-bin/show_pathway?ko05031/C00082%09blue
ko00633	Nitrotoluene degradation	27	2	0.0740741	0	2	0.463504	0.33394667306413	0.873625	0.0606	C16393; C18316	2-hydroxylamino-4,6-dinitrotoluene; 2-hydroxy-5-methylquinone	https://www.genome.jp/kegg-bin/show_pathway?ko00633/C16393%09blue/C18316%09blue
ko00592	alpha-Linolenic acid metabolism	44	3	0.0681818	0	3	0.46599	0.331623089384357	0.873625	0.0037	C11512; C16311; C16316	Methyl jasmonate; 12-oxododec-9-enoic acid; 13-hote	https://www.genome.jp/kegg-bin/show_pathway?ko00592/C11512%09blue/C16311%09blue/C16316%09blue
ko04122	Sulfur relay system	11	1	0.0909091	0	1	0.477764	0.320786713706162	0.873625	0.0909	C00979	O-acetyl-l-serine	https://www.genome.jp/kegg-bin/show_pathway?ko04122/C00979%09blue
ko04745	Phototransduction - fly	11	1	0.0909091	0	1	0.477764	0.320786713706162	0.873625	0.0909	C18195	Ft-0670090	https://www.genome.jp/kegg-bin/show_pathway?ko04745/C18195%09blue
ko05215	Prostate cancer	11	1	0.0909091	1	0	0.477764	0.320786713706162	0.873625	0.0909	C00280	Androstenedione	https://www.genome.jp/kegg-bin/show_pathway?ko05215/C00280%09red
ko04075	Plant hormone signal transduction	12	1	0.0833333	0	1	0.50774	0.294358846120335	0.892785	0.0833	C04083	N-(3-methylbut-2-en-1-yl)-9h-purin-6-amine	https://www.genome.jp/kegg-bin/show_pathway?ko04075/C04083%09blue
ko04212	Longevity regulating pathway - worm	12	1	0.0833333	1	0	0.50774	0.294358846120335	0.892785	0.0833	C03582	Resveratrol	https://www.genome.jp/kegg-bin/show_pathway?ko04212/C03582%09red
ko04728	Dopaminergic synapse	12	1	0.0833333	0	1	0.50774	0.294358846120335	0.892785	0.0833	C00082	L-tyrosine	https://www.genome.jp/kegg-bin/show_pathway?ko04728/C00082%09blue
ko04927	Cortisol synthesis and secretion	12	1	0.0833333	0	1	0.50774	0.294358846120335	0.892785	0.0833	C00020	Adenosine monophosphate	https://www.genome.jp/kegg-bin/show_pathway?ko04927/C00020%09blue
ko04934	Cushing syndrome	13	1	0.0769231	0	1	0.535999	0.270835810765219	0.892785	0.0769	C00020	Adenosine monophosphate	https://www.genome.jp/kegg-bin/show_pathway?ko04934/C00020%09blue
ko05146	Amoebiasis	13	1	0.0769231	0	1	0.535999	0.270835810765219	0.892785	0.0769	C00062	Arginine	https://www.genome.jp/kegg-bin/show_pathway?ko05146/C00062%09blue
ko00730	Thiamine metabolism	31	2	0.0645161	0	2	0.537529	0.269598031440629	0.892785	0.0014	C00082; C03373	L-tyrosine; 5-aminoimidazole ribonucleotide	https://www.genome.jp/kegg-bin/show_pathway?ko00730/C00082%09blue/C03373%09blue
ko00405	Phenazine biosynthesis	31	2	0.0645161	0	2	0.537529	0.269598031440629	0.892785	0.04	C01748; C21408	Pyocyanin; (1r,6r)-1,4,5,5a,6,9-hexahydrophenazine-1,6-dicarboxylate	https://www.genome.jp/kegg-bin/show_pathway?ko00405/C01748%09blue/C21408%09blue
ko04216	Ferroptosis	31	2	0.0645161	0	2	0.537529	0.269598031440629	0.892785	0.0645	C00127; C00669	Oxidized glutathione; Gamma-glutamylcysteine	https://www.genome.jp/kegg-bin/show_pathway?ko04216/C00127%09blue/C00669%09blue
ko00410	beta-Alanine metabolism	32	2	0.0625	0	2	0.554907	0.255779920426038	0.892785	0.0025	C00049; C00106	L-aspartate; Uracil	https://www.genome.jp/kegg-bin/show_pathway?ko00410/C00049%09blue/C00106%09blue
ko00332	Carbapenem biosynthesis	32	2	0.0625	1	1	0.554907	0.255779920426038	0.892785	0.0185	C00148; C00831	L-proline; Pantetheine	https://www.genome.jp/kegg-bin/show_pathway?ko00332/C00148%09red/C00831%09blue
ko05022	Pathways of neurodegeneration - multiple diseases	32	2	0.0625	0	2	0.554907	0.255779920426038	0.892785	0.0625	C00020; C00062	Adenosine monophosphate; Arginine	https://www.genome.jp/kegg-bin/show_pathway?ko05022/C00020%09blue/C00062%09blue
ko00620	Pyruvate metabolism	32	2	0.0625	1	1	0.554907	0.255779920426038	0.892785	0.0818	C00074; C00149	Phosphoenolpyruvic acid; L-malic acid	https://www.genome.jp/kegg-bin/show_pathway?ko00620/C00074%09blue/C00149%09red
ko01051	Biosynthesis of ansamycins	32	2	0.0625	0	2	0.554907	0.255779920426038	0.892785	0.1387	C14724; C20138	Demethyl-desacetyl-rifamycin s; Antibiotic c 15003pnd3	https://www.genome.jp/kegg-bin/show_pathway?ko01051/C14724%09blue/C20138%09blue
ko00572	Arabinogalactan biosynthesis - Mycobacterium	14	1	0.0714286	0	1	0.56264	0.249769048400738	0.892785	0.0143	C02970	Decaprenyl phosphate	https://www.genome.jp/kegg-bin/show_pathway?ko00572/C02970%09blue
ko05014	Amyotrophic lateral sclerosis	14	1	0.0714286	0	1	0.56264	0.249769048400738	0.892785	0.0714	C00062	Arginine	https://www.genome.jp/kegg-bin/show_pathway?ko05014/C00062%09blue
ko00190	Oxidative phosphorylation	16	1	0.0625	0	1	0.611432	0.213651576903323	0.954431	0.0625	C00061	Flavin mononucleotide	https://www.genome.jp/kegg-bin/show_pathway?ko00190/C00061%09blue
ko04270	Vascular smooth muscle contraction	16	1	0.0625	0	1	0.611432	0.213651576903323	0.954431	0.0625	C00212	Adenosine	https://www.genome.jp/kegg-bin/show_pathway?ko04270/C00212%09blue
ko02020	Two-component system	55	3	0.0545455	1	2	0.618155	0.208902720237197	0.957143	0.0545	C00049; C00064; C00149	L-aspartate; L-glutamine; L-malic acid	https://www.genome.jp/kegg-bin/show_pathway?ko02020/C00049%09blue/C00064%09blue/C00149%09red
ko05208	Chemical carcinogenesis - reactive oxygen species	57	3	0.0526316	1	2	0.642465	0.192150263866305	0.9824	0.0526	C00127; C02814; C14850	Oxidized glutathione; Hydroxyhydroquinone; Benzo[a]pyrene-7,8-oxide	https://www.genome.jp/kegg-bin/show_pathway?ko05208/C00127%09blue/C02814%09red/C14850%09blue
ko00480	Glutathione metabolism	38	2	0.0526316	0	2	0.649303	0.187552535267478	0.9824	0.0448	C00127; C00669	Oxidized glutathione; Gamma-glutamylcysteine	https://www.genome.jp/kegg-bin/show_pathway?ko00480/C00127%09blue/C00669%09blue
ko00984	Steroid degradation	18	1	0.0555556	1	0	0.654794	0.183895554144939	0.9824	0.2603	C00280	Androstenedione	https://www.genome.jp/kegg-bin/show_pathway?ko00984/C00280%09red
ko04977	Vitamin digestion and absorption	39	2	0.0512821	1	1	0.663396	0.178226922871781	0.9824	0.0513	C00061; C00255	Flavin mononucleotide; Riboflavin	https://www.genome.jp/kegg-bin/show_pathway?ko04977/C00061%09blue/C00255%09red
ko00910	Nitrogen metabolism	19	1	0.0526316	0	1	0.674629	0.170935045096614	0.9824	0.0029	C00064	L-glutamine	https://www.genome.jp/kegg-bin/show_pathway?ko00910/C00064%09blue
ko01055	Biosynthesis of vancomycin group antibiotics	19	1	0.0526316	0	1	0.674629	0.170935045096614	0.9824	0.0192	C00082	L-tyrosine	https://www.genome.jp/kegg-bin/show_pathway?ko01055/C00082%09blue
ko04723	Retrograde endocannabinoid signaling	19	1	0.0526316	0	1	0.674629	0.170935045096614	0.9824	0.0526	C00689	Trehalose 6-phosphate	https://www.genome.jp/kegg-bin/show_pathway?ko04723/C00689%09blue
ko00140	Steroid hormone biosynthesis	99	5	0.0505051	2	3	0.677987	0.168778600785582	0.9824	0.1247	C00280; C00523; C02373; C05475; C05480	Androstenedione; Androsterone; Hexanal; St 21_2;o4; Pregnanolone	https://www.genome.jp/kegg-bin/show_pathway?ko00140/C00280%09red/C00523%09blue/C02373%09blue/C05475%09red/C05480%09blue
ko00280	Valine, leucine and isoleucine degradation	42	2	0.047619	0	2	0.70295	0.153075290903056	0.9824	0.0163	C00233; C01205	Ketoleucine; (r)-beta-aminoisobutyric acid	https://www.genome.jp/kegg-bin/show_pathway?ko00280/C00233%09blue/C01205%09blue
ko00380	Tryptophan metabolism	83	4	0.0481928	1	3	0.708742	0.149511527094857	0.9824	0.2221	C00078; C00331; C00398; C05659	Tryptophan; Indolepyruvate; Tryptamine; 5-methoxytryptamine	https://www.genome.jp/kegg-bin/show_pathway?ko00380/C00078%09blue/C00331%09red/C00398%09blue/C05659%09blue
ko00253	Tetracycline biosynthesis	21	1	0.047619	1	0	0.710954	0.148158656980813	0.9824	0.0433	C06571	Chlortetracycline	https://www.genome.jp/kegg-bin/show_pathway?ko00253/C06571%09red
ko04918	Thyroid hormone synthesis	21	1	0.047619	0	1	0.710954	0.148158656980813	0.9824	0.0476	C00127	Oxidized glutathione	https://www.genome.jp/kegg-bin/show_pathway?ko04918/C00127%09blue
ko00720	Carbon fixation pathways in prokaryotes	44	2	0.0454545	1	1	0.727119	0.138394484325889	0.9824	0.014	C00074; C00149	Phosphoenolpyruvic acid; L-malic acid	https://www.genome.jp/kegg-bin/show_pathway?ko00720/C00074%09blue/C00149%09red
ko04925	Aldosterone synthesis and secretion	22	1	0.0454545	0	1	0.72757	0.1381254716519	0.9824	0.0455	C00020	Adenosine monophosphate	https://www.genome.jp/kegg-bin/show_pathway?ko04925/C00020%09blue
ko00522	Biosynthesis of 12-, 14- and 16-membered macrolides	87	4	0.045977	0	4	0.743001	0.129010544311147	0.9824	0.0427	C06616; C11970; C11980; C20760	Erythromycin c; 5-oxoavermectin2a aglycone; Avermectin a1a aglycone; 5-o-beta-d-mycaminosyl-20-oxotylonolide	https://www.genome.jp/kegg-bin/show_pathway?ko00522/C06616%09blue/C11970%09blue/C11980%09blue/C20760%09blue
ko00290	Valine, leucine and isoleucine biosynthesis	23	1	0.0434783	0	1	0.743233	0.12887525598476	0.9824	0.0011	C00233	Ketoleucine	https://www.genome.jp/kegg-bin/show_pathway?ko00290/C00233%09blue
ko00965	Betalain biosynthesis	23	1	0.0434783	0	1	0.743233	0.12887525598476	0.9824	0.02	C00082	L-tyrosine	https://www.genome.jp/kegg-bin/show_pathway?ko00965/C00082%09blue
ko04714	Thermogenesis	23	1	0.0434783	0	1	0.743233	0.12887525598476	0.9824	0.0435	C00318	Carnitine	https://www.genome.jp/kegg-bin/show_pathway?ko04714/C00318%09blue
ko00521	Streptomycin biosynthesis	24	1	0.0416667	0	1	0.757997	0.120332346148331	0.9824	0.0036	C01121	Streptidine 6-phosphate	https://www.genome.jp/kegg-bin/show_pathway?ko00521/C01121%09blue
ko04913	Ovarian steroidogenesis	24	1	0.0416667	1	0	0.757997	0.120332346148331	0.9824	0.0417	C00280	Androstenedione	https://www.genome.jp/kegg-bin/show_pathway?ko04913/C00280%09red
ko00643	Styrene degradation	24	1	0.0416667	1	0	0.757997	0.120332346148331	0.9824	0.0455	C01036	Maleylacetoacetic acid	https://www.genome.jp/kegg-bin/show_pathway?ko00643/C01036%09red
ko00404	Staurosporine biosynthesis	48	2	0.0416667	1	1	0.770481	0.113238246458843	0.9824	0.1248	C00078; C00148	Tryptophan; L-proline	https://www.genome.jp/kegg-bin/show_pathway?ko00404/C00078%09blue/C00148%09red
ko00565	Ether lipid metabolism	25	1	0.04	0	1	0.771915	0.112430477481012	0.9824	0.0029	C01233	Sn-glycero-3-phosphoethanolamine	https://www.genome.jp/kegg-bin/show_pathway?ko00565/C01233%09blue
ko00363	Bisphenol degradation	25	1	0.04	0	1	0.771915	0.112430477481012	0.9824	0.04	C13624	Bisphenol a	https://www.genome.jp/kegg-bin/show_pathway?ko00363/C13624%09blue
ko00830	Retinol metabolism	25	1	0.04	1	0	0.771915	0.112430477481012	0.9824	0.195	C00777	All-trans-retinoic acid	https://www.genome.jp/kegg-bin/show_pathway?ko00830/C00777%09red
ko00130	Ubiquinone and other terpenoid-quinone biosynthesis	71	3	0.0422535	1	2	0.781908	0.106844515638654	0.9824	0.0138	C00082; C00423; C15883	L-tyrosine; Cinnamic acid; Phytylplastoquinol	https://www.genome.jp/kegg-bin/show_pathway?ko00130/C00082%09blue/C00423%09red/C15883%09blue
ko00071	Fatty acid degradation	50	2	0.04	1	1	0.789826	0.102468315321373	0.9824	0.0203	C00517; C05270	Palmitaldehyde; Hexanoyl-coa	https://www.genome.jp/kegg-bin/show_pathway?ko00071/C00517%09blue/C05270%09red
ko00960	Tropane, piperidine and pyridine alkaloid biosynthesis	72	3	0.0416667	0	3	0.789897	0.102429714865669	0.9824	0.0046	C00079; C00408; C00450	L-phenylalanine; Pipecolic acid; 2,3,4,5-tetrahydro-2-pyridinecarboxylic acid	https://www.genome.jp/kegg-bin/show_pathway?ko00960/C00079%09blue/C00408%09blue/C00450%09blue
ko00362	Benzoate degradation	72	3	0.0416667	2	1	0.789897	0.102429714865669	0.9824	0.0296	C00230; C02519; C02814	Protocatechuic acid; P-anisic acid; Hydroxyhydroquinone	https://www.genome.jp/kegg-bin/show_pathway?ko00362/C00230%09red/C02519%09blue/C02814%09red
ko04973	Carbohydrate digestion and absorption	27	1	0.037037	0	1	0.797401	0.0983232458030391	0.9824	0.037	C00089	Sucrose	https://www.genome.jp/kegg-bin/show_pathway?ko04973/C00089%09blue
ko00750	Vitamin B6 metabolism	29	1	0.0344828	0	1	0.820046	0.0861619591368935	0.9824	0.0026	C00064	L-glutamine	https://www.genome.jp/kegg-bin/show_pathway?ko00750/C00064%09blue
ko00905	Brassinosteroid biosynthesis	29	1	0.0344828	0	1	0.820046	0.0861619591368935	0.9824	0.0258	C15792	St 28_2;o4	https://www.genome.jp/kegg-bin/show_pathway?ko00905/C15792%09blue
ko05207	Chemical carcinogenesis - receptor activation	29	1	0.0344828	0	1	0.820046	0.0861619591368935	0.9824	0.0345	C13624	Bisphenol a	https://www.genome.jp/kegg-bin/show_pathway?ko05207/C13624%09blue
ko00780	Biotin metabolism	29	1	0.0344828	0	1	0.820046	0.0861619591368935	0.9824	0.1208	C01092	8-amino-7-oxononanoic acid	https://www.genome.jp/kegg-bin/show_pathway?ko00780/C01092%09blue
ko00980	Metabolism of xenobiotics by cytochrome P450	121	5	0.0413223	1	4	0.831416	0.0801815625664826	0.9824	0.0599	C11036; C14786; C14789; C14850; C19559	Bromobenzene; (1r,2s)-naphthalene epoxide; 1-naphthylhydroxylamine; Benzo[a]pyrene-7,8-oxide; (1aalpha,2beta,3alpha,11calpha)-1a,2,3,11c-tetrahydro-6,11-dimethylbenzo[6,7]phenanthro[3,4-b]oxirene-2,3-diol	https://www.genome.jp/kegg-bin/show_pathway?ko00980/C11036%09blue/C14786%09blue/C14789%09blue/C14850%09blue/C19559%09red
ko00051	Fructose and mannose metabolism	55	2	0.0363636	0	2	0.832029	0.0798615720301275	0.9824	0.0119	C00392; C00794	D-mannitol; Sorbitol	https://www.genome.jp/kegg-bin/show_pathway?ko00051/C00392%09blue/C00794%09blue
ko00907	Pinene, camphor and geraniol degradation	55	2	0.0363636	2	0	0.832029	0.0798615720301275	0.9824	0.0192	C09871; C20320	Geraniol; Bornane-2,6-dione	https://www.genome.jp/kegg-bin/show_pathway?ko00907/C09871%09red/C20320%09red
ko00564	Glycerophospholipid metabolism	56	2	0.0357143	0	2	0.839495	0.0759819409227084	0.9824	0.0446	C00065; C01233	L-serine; Sn-glycero-3-phosphoethanolamine	https://www.genome.jp/kegg-bin/show_pathway?ko00564/C00065%09blue/C01233%09blue
ko00010	Glycolysis / Gluconeogenesis	31	1	0.0322581	0	1	0.840165	0.0756353052352768	0.9824	0.1038	C00074	Phosphoenolpyruvic acid	https://www.genome.jp/kegg-bin/show_pathway?ko00010/C00074%09blue
ko00053	Ascorbate and aldarate metabolism	57	2	0.0350877	1	1	0.84666	0.0722911611773508	0.9824	0.0005	C00879; C03064	Mucic acid; 3-dehydro-l-threonate	https://www.genome.jp/kegg-bin/show_pathway?ko00053/C00879%09red/C03064%09blue
ko00100	Steroid biosynthesis	57	2	0.0350877	0	2	0.84666	0.0722911611773508	0.9824	0.0011	C01753; C05441	Beta-sitosterol; Ergocalciferol	https://www.genome.jp/kegg-bin/show_pathway?ko00100/C01753%09blue/C05441%09blue
ko00364	Fluorobenzoate degradation	32	1	0.03125	0	1	0.849367	0.0709045682577713	0.9824	0.141	C16473	4-fluorocatechol	https://www.genome.jp/kegg-bin/show_pathway?ko00364/C16473%09blue
ko00902	Monoterpenoid biosynthesis	61	2	0.0327869	1	1	0.872502	0.0592337277489808	0.999641	0.0253	C11636; C11672	Deoxyloganic acid; 10-deoxygeniposidic acid	https://www.genome.jp/kegg-bin/show_pathway?ko00902/C11636%09blue/C11672%09red
ko01059	Biosynthesis of enediyne antibiotics	63	2	0.031746	0	2	0.883865	0.0536139924390871	0.999641	0.0029	C00082; C21321	L-tyrosine; 3,6,7,8-tetrahydroxy-2-naphthoate	https://www.genome.jp/kegg-bin/show_pathway?ko01059/C00082%09blue/C21321%09blue
ko01057	Biosynthesis of type II polyketide products	138	5	0.0362319	3	2	0.904124	0.0437720059550971	0.999641	0.0709	C00061; C06571; C18356; C18360; C18678	Flavin mononucleotide; Chlortetracycline; (s)-hemiketal; Dhkred; Schembl12391563	https://www.genome.jp/kegg-bin/show_pathway?ko01057/C00061%09blue/C06571%09red/C18356%09red/C18360%09red/C18678%09blue
ko00062	Fatty acid elongation	40	1	0.025	1	0	0.906295	0.0427306345518475	0.999641	0.0126	C05270	Hexanoyl-coa	https://www.genome.jp/kegg-bin/show_pathway?ko00062/C05270%09red
ko04726	Serotonergic synapse	42	1	0.0238095	0	1	0.916788	0.0377311088712372	0.999641	0.0238	C00078	Tryptophan	https://www.genome.jp/kegg-bin/show_pathway?ko04726/C00078%09blue
ko00785	Lipoic acid metabolism	44	1	0.0227273	0	1	0.926109	0.0333379091790291	0.999641	0.0009	C00233	Ketoleucine	https://www.genome.jp/kegg-bin/show_pathway?ko00785/C00233%09blue
ko01040	Biosynthesis of unsaturated fatty acids	74	2	0.027027	0	2	0.931275	0.0309222059966118	0.999641	0.0208	C06429; C16526	Docosahexaenoic acid; 11z-eicosenoic acid	https://www.genome.jp/kegg-bin/show_pathway?ko01040/C06429%09blue/C16526%09blue
ko00120	Primary bile acid biosynthesis	47	1	0.0212766	0	1	0.938174	0.0277165263949585	0.999641	0.0078	C00245	Taurine	https://www.genome.jp/kegg-bin/show_pathway?ko00120/C00245%09blue
ko00650	Butanoate metabolism	47	1	0.0212766	0	1	0.938174	0.0277165263949585	0.999641	0.0099	C17530	Methyl acetate	https://www.genome.jp/kegg-bin/show_pathway?ko00650/C17530%09blue
ko05204	Chemical carcinogenesis - DNA adducts	78	2	0.025641	1	1	0.943446	0.0252827758432177	0.999641	0.0256	C14850; C19559	Benzo[a]pyrene-7,8-oxide; (1aalpha,2beta,3alpha,11calpha)-1a,2,3,11c-tetrahydro-6,11-dimethylbenzo[6,7]phenanthro[3,4-b]oxirene-2,3-diol	https://www.genome.jp/kegg-bin/show_pathway?ko05204/C14850%09blue/C19559%09red
ko00590	Arachidonic acid metabolism	79	2	0.0253165	0	2	0.946153	0.0240386551272766	0.999641	0.0147	C04853; C14781	Ltb4_20-hydroxy; 15h-11,12-eeta	https://www.genome.jp/kegg-bin/show_pathway?ko00590/C04853%09blue/C14781%09blue
ko00950	Isoquinoline alkaloid biosynthesis	131	4	0.0305344	1	3	0.947753	0.0233049085191618	0.999641	0.009	C00082; C00483; C06162; C08532	L-tyrosine; Tyramine; Sanguinarine; Lycorine	https://www.genome.jp/kegg-bin/show_pathway?ko00950/C00082%09blue/C00483%09blue/C06162%09blue/C08532%09red
ko00440	Phosphonate and phosphinate metabolism	56	1	0.0178571	0	1	0.963802	0.0160123278288331	0.999641	0.0007	C00074	Phosphoenolpyruvic acid	https://www.genome.jp/kegg-bin/show_pathway?ko00440/C00074%09blue
ko00909	Sesquiterpenoid and triterpenoid biosynthesis	89	2	0.0224719	0	2	0.967229	0.0144706835875016	0.999641	0.0178	C16775; C19678	Beta-bisabolene; Germacrene a acid	https://www.genome.jp/kegg-bin/show_pathway?ko00909/C16775%09blue/C19678%09blue
ko00790	Folate biosynthesis	58	1	0.0172414	0	1	0.967865	0.0141853383570917	0.999641	0.0168	C00568	P-aminobenzoic acid	https://www.genome.jp/kegg-bin/show_pathway?ko00790/C00568%09blue
ko00520	Amino sugar and nucleotide sugar metabolism	118	3	0.0254237	0	3	0.969182	0.0135944904955145	0.999641	0.021	C00140; C00203; C20934	N-acetyl-d-glucosamine; Udp-n-acetyl-d-galactosamine; Deoxynonulosonate	https://www.genome.jp/kegg-bin/show_pathway?ko00520/C00140%09blue/C00203%09blue/C20934%09blue
ko00040	Pentose and glucuronate interconversions	59	1	0.0169492	0	1	0.969722	0.0133526121816381	0.999641	0.0175	C02266	D-xylono-1,5-lactone	https://www.genome.jp/kegg-bin/show_pathway?ko00040/C02266%09blue
ko00983	Drug metabolism - other enzymes	63	1	0.015873	0	1	0.976141	0.0104872782356506	0.999641	0.0562	C16618	6-thioxanthine 5-monophosphate	https://www.genome.jp/kegg-bin/show_pathway?ko00983/C16618%09blue
ko00904	Diterpenoid biosynthesis	124	3	0.0241935	2	1	0.976534	0.010312503824997	0.999641	0.0002	C11854; C11887; C20151	Gibberellin a51-catabolite; Abietinal; 10beta,14beta-dihydroxytaxa-4(20),11-dien-5alpha-yl acetate	https://www.genome.jp/kegg-bin/show_pathway?ko00904/C11854%09red/C11887%09red/C20151%09blue
ko00942	Anthocyanin biosynthesis	66	1	0.0151515	1	0	0.980048	0.0087528321608826	0.999641	0.0101	C05905	Cyanidin	https://www.genome.jp/kegg-bin/show_pathway?ko00942/C05905%09red
ko00982	Drug metabolism - cytochrome P450	100	2	0.02	1	1	0.981238	0.00822570488136818	0.999641	0.0132	C16578; C16652	Morphine-6-glucuronide; 3-keto-vpa	https://www.genome.jp/kegg-bin/show_pathway?ko00982/C16578%09blue/C16652%09red
ko00524	Neomycin, kanamycin and gentamicin biosynthesis	81	1	0.0123457	0	1	0.991849	0.00355435863762424	0.999641	0.0001	C01737	Neomycin	https://www.genome.jp/kegg-bin/show_pathway?ko00524/C01737%09blue
ko00860	Porphyrin metabolism	148	3	0.0202703	1	2	0.992391	0.00331731745196771	0.999641	0.0444	C02463; C03373; C05775	Precorrin-2; 5-aminoimidazole ribonucleotide; N1-(alpha-d-ribosyl)-5,6-dimethyl-benzimidazole	https://www.genome.jp/kegg-bin/show_pathway?ko00860/C02463%09blue/C03373%09blue/C05775%09red
ko00906	Carotenoid biosynthesis	123	2	0.0162602	0	2	0.994332	0.00246868783111169	0.999641	0.0001	C15937; C16284	Myxol 2-(2,4-di-o-methyl-fucoside); Nostoxanthin	https://www.genome.jp/kegg-bin/show_pathway?ko00906/C15937%09blue/C16284%09blue
ko00541	O-Antigen nucleotide sugar biosynthesis	90	1	0.0111111	0	1	0.995241	0.0020716108073876	0.999641	0.0084	C00203	Udp-n-acetyl-d-galactosamine	https://www.genome.jp/kegg-bin/show_pathway?ko00541/C00203%09blue
ko04976	Bile secretion	174	2	0.0114943	0	2	0.999641	0.000155855461903034	0.999641	0.0115	C00318; C16578	Carnitine; Morphine-6-glucuronide	https://www.genome.jp/kegg-bin/show_pathway?ko04976/C00318%09blue/C16578%09blue

## Sheet: A vs B
pathway_id	pathway_name	Total	Hits	Hits/Total	Up_hits	Down_hits	Pvalue	-Log10(Pvalue)	FDR	Impact	compounds	Compound_name	links
ko00943	Isoflavonoid biosynthesis	64	15	0.234375	14	1	4.06163e-06	5.39129954185285	0.00039724	0.2631	C01477; C02675; C02920; C04271; C09126; C10208; C10216; C10502; C10509; C12134; C12135; C14314; C14536; C16192; C16227	Apigenin; Dihydrobiochanin a; Xenognosin b; Demethylmedicarpin; Genistin; Daidzein; Daidzin; Inermin; Ononin; 2'-hydroxygenistein; Dehydroferreirin; 6-hydroxydaidzein; Glycitein; 6''-malonylgenistin; Sophorol	https://www.genome.jp/kegg-bin/show_pathway?ko00943/C01477%09red/C02675%09red/C02920%09red/C04271%09blue/C09126%09red/C10208%09red/C10216%09red/C10502%09red/C10509%09red/C12134%09red/C12135%09red/C14314%09red/C14536%09red/C16192%09red/C16227%09red
ko00941	Flavonoid biosynthesis	74	16	0.216216	9	7	5.98854e-06	5.22267905048394	0.00039724	0.1912	C00974; C01477; C01514; C01617; C01709; C05903; C05905; C05908; C09320; C09756; C09827; C09833; C12127; C12208; C16409; C16422	Aromadendrin; Apigenin; Luteolin; Taxifolin; Hesperetin; Kaempferol; Cyanidin; Delphinidin; Afzelechin; Homoeriodictyol; Pinocembrin; Sakuranetin; (+)-gallocatechin; 4c4bu5688g; Aureusidin 6-o-glucoside; Hesperetin 7-glucoside	https://www.genome.jp/kegg-bin/show_pathway?ko00941/C00974%09blue/C01477%09red/C01514%09blue/C01617%09blue/C01709%09red/C05903%09red/C05905%09red/C05908%09red/C09320%09blue/C09756%09red/C09827%09red/C09833%09red/C12127%09blue/C12208%09blue/C16409%09red/C16422%09blue
ko00944	Flavone and flavonol biosynthesis	51	12	0.235294	9	3	3.61974e-05	4.44132255998935	0.00144066	0.3812	C01470; C01477; C01514; C01714; C03951; C04199; C04608; C05903; C10098; C12249; C12626; C16911	Acacetin; Apigenin; Luteolin; Isovitexin; Luteolin 7-glucoside; Meloside; Cosmosiin; Kaempferol; Kaempferide; Astragalin; Trifolin; Afzelin	https://www.genome.jp/kegg-bin/show_pathway?ko00944/C01470%09red/C01477%09red/C01514%09blue/C01714%09red/C03951%09red/C04199%09red/C04608%09blue/C05903%09red/C10098%09red/C12249%09red/C12626%09blue/C16911%09red
ko00260	Glycine, serine and threonine metabolism	48	10	0.208333	0	10	0.000468727	3.32908041717147	0.0116596	0.2659	C00049; C00065; C00078; C00213; C00263; C00300; C00581; C01026; C03232; C05519	L-aspartate; L-serine; Tryptophan; Sarcosine; L-homoserine; Creatine; Guanidoacetic acid; Dimethylglycine; Phosphohydroxypyruvic acid; L-allothreonine	https://www.genome.jp/kegg-bin/show_pathway?ko00260/C00049%09blue/C00065%09blue/C00078%09blue/C00213%09blue/C00263%09blue/C00300%09blue/C00581%09blue/C01026%09blue/C03232%09blue/C05519%09blue
ko00400	Phenylalanine, tyrosine and tryptophan biosynthesis	35	8	0.228571	2	6	0.000905567	3.0430793164722	0.0163825	0.174	C00074; C00078; C00079; C00082; C00254; C00296; C01179; C02637	Phosphoenolpyruvic acid; Tryptophan; L-phenylalanine; L-tyrosine; Prephenate; Quinic acid; 4-hydroxyphenylpyruvic acid; 3-dehydroshikimate	https://www.genome.jp/kegg-bin/show_pathway?ko00400/C00074%09blue/C00078%09blue/C00079%09blue/C00082%09blue/C00254%09red/C00296%09blue/C01179%09red/C02637%09blue
ko00946	Degradation of flavonoids	40	8	0.2	5	3	0.0022706	2.64386007998941	0.0376541	0.0355	C00974; C01477; C01514; C01617; C05903; C09126; C10208; C10216	Aromadendrin; Apigenin; Luteolin; Taxifolin; Kaempferol; Genistin; Daidzein; Daidzin	https://www.genome.jp/kegg-bin/show_pathway?ko00946/C00974%09blue/C01477%09red/C01514%09blue/C01617%09blue/C05903%09red/C09126%09red/C10208%09red/C10216%09red
ko00073	Cutin, suberine and wax biosynthesis	27	6	0.222222	1	5	0.00463209	2.33422315654263	0.0658418	0.2927	C00249; C08285; C18218; C19616; C19620; C19621	Palmitic acid; (s)-10,16-dihydroxyhexadecanoic acid; 16-hydroxyhexadecanoic acid; 18-hydroxyoleic acid; 9,10-epoxy-18-hydroxy-octadecanoic acid; Floionolic acid	https://www.genome.jp/kegg-bin/show_pathway?ko00073/C00249%09blue/C08285%09red/C18218%09blue/C19616%09blue/C19620%09blue/C19621%09blue
ko00470	D-Amino acid metabolism	69	10	0.144928	1	9	0.0078724	2.10389262218592	0.0980139	0.0394	C00049; C00062; C00064; C00065; C00073; C00079; C00148; C00666; C01726; C03341	L-aspartate; Arginine; L-glutamine; L-serine; L-methionine; L-phenylalanine; L-proline; Diaminopimelic acid; Chebi_25072; 2-amino-4-oxopentanoate	https://www.genome.jp/kegg-bin/show_pathway?ko00470/C00049%09blue/C00062%09red/C00064%09blue/C00065%09blue/C00073%09blue/C00079%09blue/C00148%09blue/C00666%09blue/C01726%09blue/C03341%09blue
ko00261	Monobactam biosynthesis	39	7	0.179487	2	5	0.00788051	2.10344557837051	0.0980139	0.0857	C00049; C00062; C00065; C00082; C01179; C03972; C20258	L-aspartate; Arginine; L-serine; L-tyrosine; 4-hydroxyphenylpyruvic acid; Tetrahydrodipicolinate; Schembl16620138	https://www.genome.jp/kegg-bin/show_pathway?ko00261/C00049%09blue/C00062%09red/C00065%09blue/C00082%09blue/C01179%09red/C03972%09blue/C20258%09blue
ko00460	Cyanoamino acid metabolism	45	7	0.155556	0	7	0.0170608	1.76800145221993	0.178689	0.0773	C00049; C00065; C00079; C00082; C00152; C02512; C08325	L-aspartate; L-serine; L-phenylalanine; L-tyrosine; Asparagine; L-3-cyanoalanine; Amygdalin	https://www.genome.jp/kegg-bin/show_pathway?ko00460/C00049%09blue/C00065%09blue/C00079%09blue/C00082%09blue/C00152%09blue/C02512%09blue/C08325%09blue
ko00360	Phenylalanine metabolism	49	7	0.142857	1	6	0.0263051	1.57996078399688	0.237941	0.2096	C00079; C00082; C00423; C02137; C05852; C05853; C12623	L-phenylalanine; L-tyrosine; Cinnamic acid; Phenylglyoxylic acid; Ortho-hydroxyphenylacetic acid; 2-phenylethanol; 2,3-dihydroxycinnamic acid	https://www.genome.jp/kegg-bin/show_pathway?ko00360/C00079%09blue/C00082%09blue/C00423%09red/C02137%09blue/C05852%09blue/C05853%09blue/C12623%09blue
ko00627	Aminobenzoate degradation	86	10	0.116279	4	6	0.033228	1.47849552342687	0.287495	0.077	C00196; C00568; C00755; C01108; C01983; C02137; C02814; C03360; C06317; C06672	2-pyrocatechuic acid; P-aminobenzoic acid; Vanillin; 1,2,3-trihydroxybenzene; (r)-mandelic acid; Phenylglyoxylic acid; Hydroxyhydroquinone; 4-nitrophenyl phosphate; 4-hydroxy-3-methoxybenzenemethanol; Vanillic acid	https://www.genome.jp/kegg-bin/show_pathway?ko00627/C00196%09blue/C00568%09blue/C00755%09blue/C01108%09red/C01983%09blue/C02137%09blue/C02814%09blue/C03360%09red/C06317%09red/C06672%09red
ko00230	Purine metabolism	101	11	0.108911	0	11	0.0399597	1.398378263494	0.331332	0.1999	C00020; C00064; C00212; C00262; C00294; C00366; C00385; C00387; C00499; C02091; C03373	Adenosine monophosphate; L-glutamine; Adenosine; Hypoxanthine; Inosine; Uric acid; Xanthine; Guanosine; Allantoic acid; Ureidoglycine; 5-aminoimidazole ribonucleotide	https://www.genome.jp/kegg-bin/show_pathway?ko00230/C00020%09blue/C00064%09blue/C00212%09blue/C00262%09blue/C00294%09blue/C00366%09blue/C00385%09blue/C00387%09blue/C00499%09blue/C02091%09blue/C03373%09blue
ko00220	Arginine biosynthesis	23	4	0.173913	2	2	0.0463336	1.33410348662559	0.368816	0.1559	C00049; C00062; C00064; C00437	L-aspartate; Arginine; L-glutamine; N2-acetylornithine	https://www.genome.jp/kegg-bin/show_pathway?ko00220/C00049%09blue/C00062%09red/C00064%09blue/C00437%09red
ko00052	Galactose metabolism	46	6	0.130435	0	6	0.0562627	1.24977960095367	0.399746	0.0871	C00089; C00118; C00794; C01235; C02262; C05402	Sucrose; Glyceraldehyde 3-phosphate; Sorbitol; Galactinol; Galactosamine; Melibiose	https://www.genome.jp/kegg-bin/show_pathway?ko00052/C00089%09blue/C00118%09blue/C00794%09blue/C01235%09blue/C02262%09blue/C05402%09blue
ko00300	Lysine biosynthesis	35	5	0.142857	0	5	0.0567474	1.24605385515742	0.399746	0.1839	C00049; C00263; C00666; C03972; C20258	L-aspartate; L-homoserine; Diaminopimelic acid; Tetrahydrodipicolinate; Schembl16620138	https://www.genome.jp/kegg-bin/show_pathway?ko00300/C00049%09blue/C00263%09blue/C00666%09blue/C03972%09blue/C20258%09blue
ko04071	Sphingolipid signaling pathway	15	3	0.2	1	2	0.0576092	1.23950840048283	0.399746	0.2	C00065; C00212; C00836	L-serine; Adenosine; Sphinganine	https://www.genome.jp/kegg-bin/show_pathway?ko04071/C00065%09blue/C00212%09blue/C00836%09red
ko00940	Phenylpropanoid biosynthesis	58	7	0.12069	2	5	0.0582544	1.23467095532842	0.399746	0.0872	C00079; C00082; C00423; C04366; C05619; C12204; C12208	L-phenylalanine; L-tyrosine; Cinnamic acid; 3-(2-carboxyethenyl)-cis,cis-muconate; 5-hydroxyferulic acid; 5-hydroxyconiferaldehyde; 4c4bu5688g	https://www.genome.jp/kegg-bin/show_pathway?ko00940/C00079%09blue/C00082%09blue/C00423%09red/C04366%09red/C05619%09blue/C12204%09blue/C12208%09blue
ko00623	Toluene degradation	47	6	0.12766	0	6	0.0613738	1.21201704902894	0.407113	0.0743	C03067; C04112; C18303; C18306; C18309; C18311	3-hydroxybenzaldehyde; 3-methyl-cis,cis-muconate; 3,5-dichloro-2-methylmuconate; 5-methylmaleylacetate; 3-chloro-2-methyldienelactone; 4-methyl-3-oxoadipate-enol-lactone	https://www.genome.jp/kegg-bin/show_pathway?ko00623/C03067%09blue/C04112%09blue/C18303%09blue/C18306%09blue/C18309%09blue/C18311%09blue
ko00591	Linoleic acid metabolism	28	4	0.142857	0	4	0.084853	1.07133303360305	0.544701	0.5982	C01595; C14762; C14825; C14827	Linoleic acid; 13(s)-hode; 9,10-epoxyoctadecenoic acid; 9(s)-hpode	https://www.genome.jp/kegg-bin/show_pathway?ko00591/C01595%09blue/C14762%09blue/C14825%09blue/C14827%09blue
ko00270	Cysteine and methionine metabolism	67	7	0.104478	0	7	0.10721	0.969762797859666	0.608177	0.122	C00049; C00065; C00073; C00263; C00979; C03232; C03431	L-aspartate; L-serine; L-methionine; L-homoserine; O-acetyl-l-serine; Phosphohydroxypyruvic acid; S-inosyl-l-homocysteine	https://www.genome.jp/kegg-bin/show_pathway?ko00270/C00049%09blue/C00065%09blue/C00073%09blue/C00263%09blue/C00979%09blue/C03232%09blue/C03431%09blue
ko00998	Biosynthesis of various antibiotics	108	10	0.0925926	3	7	0.115096	0.938938253543313	0.608177	0.0308	C00049; C00062; C00065; C00074; C00082; C00254; C00979; C01179; C19939; C20399	L-aspartate; Arginine; L-serine; Phosphoenolpyruvic acid; L-tyrosine; Prephenate; O-acetyl-l-serine; 4-hydroxyphenylpyruvic acid; Pentalen-13-al; Pentalenolactone d	https://www.genome.jp/kegg-bin/show_pathway?ko00998/C00049%09blue/C00062%09red/C00065%09blue/C00074%09blue/C00082%09blue/C00254%09red/C00979%09blue/C01179%09red/C19939%09blue/C20399%09blue
ko04672	Intestinal immune network for IgA production	2	1	0.5	1	0	0.116953	0.931989936588649	0.608177	0.5	C00777	All-trans-retinoic acid	https://www.genome.jp/kegg-bin/show_pathway?ko04672/C00777%09red
ko00331	Clavulanic acid biosynthesis	10	2	0.2	1	1	0.118429	0.926540884551633	0.608177	0.0328	C00062; C00118	Arginine; Glyceraldehyde 3-phosphate	https://www.genome.jp/kegg-bin/show_pathway?ko00331/C00062%09red/C00118%09blue
ko04022	cGMP-PKG signaling pathway	10	2	0.2	0	2	0.118429	0.926540884551633	0.608177	0.2	C00020; C00212	Adenosine monophosphate; Adenosine	https://www.genome.jp/kegg-bin/show_pathway?ko04022/C00020%09blue/C00212%09blue
ko05034	Alcoholism	10	2	0.2	0	2	0.118429	0.926540884551633	0.608177	0.2	C00082; C00212	L-tyrosine; Adenosine	https://www.genome.jp/kegg-bin/show_pathway?ko05034/C00082%09blue/C00212%09blue
ko00365	Furfural degradation	10	2	0.2	0	2	0.118429	0.926540884551633	0.608177	0.5385	C01546; C20450	2-furoic acid; 2,5-furandicarboxylic acid	https://www.genome.jp/kegg-bin/show_pathway?ko00365/C01546%09blue/C20450%09blue
ko00310	Lysine degradation	56	6	0.107143	1	5	0.11919	0.923758477471817	0.608177	0.0648	C00408; C00450; C00990; C01142; C03793; C05548	Pipecolic acid; 2,3,4,5-tetrahydro-2-pyridinecarboxylic acid; 5-aminopentanamide; (3s)-3,6-diaminohexanoate; N6,n6,n6-trimethyl-l-lysine; 2-keto-6-acetamidocaproate	https://www.genome.jp/kegg-bin/show_pathway?ko00310/C00408%09blue/C00450%09blue/C00990%09blue/C01142%09red/C03793%09blue/C05548%09blue
ko00401	Novobiocin biosynthesis	32	4	0.125	2	2	0.123948	0.906760368806474	0.616641	0.1139	C00082; C00148; C00254; C01179	L-tyrosine; L-proline; Prephenate; 4-hydroxyphenylpyruvic acid	https://www.genome.jp/kegg-bin/show_pathway?ko00401/C00082%09blue/C00148%09blue/C00254%09red/C01179%09red
ko00710	Carbon fixation in photosynthetic organisms	21	3	0.142857	0	3	0.129533	0.887618011511106	0.628711	0.1673	C00049; C00074; C00118	L-aspartate; Phosphoenolpyruvic acid; Glyceraldehyde 3-phosphate	https://www.genome.jp/kegg-bin/show_pathway?ko00710/C00049%09blue/C00074%09blue/C00118%09blue
ko00920	Sulfur metabolism	33	4	0.121212	1	3	0.134738	0.870508315634327	0.63526	0.0316	C00065; C00245; C00263; C00979	L-serine; Taurine; L-homoserine; O-acetyl-l-serine	https://www.genome.jp/kegg-bin/show_pathway?ko00920/C00065%09blue/C00245%09red/C00263%09blue/C00979%09blue
ko05215	Prostate cancer	11	2	0.181818	2	0	0.139199	0.856363016993392	0.63526	0.1818	C00410; C00951	Progesterone; Estradiol	https://www.genome.jp/kegg-bin/show_pathway?ko05215/C00410%09red/C00951%09red
ko04925	Aldosterone synthesis and secretion	22	3	0.136364	1	2	0.143652	0.84268902913912	0.63526	0.1364	C00020; C00410; C03205	Adenosine monophosphate; Progesterone; Deoxycorticosterone	https://www.genome.jp/kegg-bin/show_pathway?ko04925/C00020%09blue/C00410%09red/C03205%09blue
ko00232	Caffeine metabolism	22	3	0.136364	0	3	0.143652	0.84268902913912	0.63526	0.2025	C00385; C16357; C16358	Xanthine; 3-methylxanthine; 1-methylxanthine	https://www.genome.jp/kegg-bin/show_pathway?ko00232/C00385%09blue/C16357%09blue/C16358%09blue
ko00660	C5-Branched dibasic acid metabolism	35	4	0.114286	0	4	0.157399	0.802998000171007	0.666125	0.016	C01732; C02341; C03618; C06029	Mesaconic acid; Trans-aconitic acid; Threo-b-methylaspartate; 3-methylmalate(2-)	https://www.genome.jp/kegg-bin/show_pathway?ko00660/C01732%09blue/C02341%09blue/C03618%09blue/C06029%09blue
ko04927	Cortisol synthesis and secretion	12	2	0.166667	1	1	0.160673	0.79405601716558	0.666125	0.1667	C00020; C00410	Adenosine monophosphate; Progesterone	https://www.genome.jp/kegg-bin/show_pathway?ko04927/C00020%09blue/C00410%09red
ko05032	Morphine addiction	12	2	0.166667	0	2	0.160673	0.79405601716558	0.666125	0.1667	C00020; C00212	Adenosine monophosphate; Adenosine	https://www.genome.jp/kegg-bin/show_pathway?ko05032/C00020%09blue/C00212%09blue
ko05222	Small cell lung cancer	3	1	0.333333	1	0	0.170207	0.769022494184816	0.684862	0.3333	C00777	All-trans-retinoic acid	https://www.genome.jp/kegg-bin/show_pathway?ko05222/C00777%09red
ko00996	Biosynthesis of various alkaloids	76	7	0.0921053	2	5	0.172563	0.763053507389141	0.684862	0.1143	C00074; C00078; C00079; C00254; C00423; C00755; C17268	Phosphoenolpyruvic acid; Tryptophan; L-phenylalanine; Prephenate; Cinnamic acid; Vanillin; 1-phenyl-1,2-propanedione	https://www.genome.jp/kegg-bin/show_pathway?ko00996/C00074%09blue/C00078%09blue/C00079%09blue/C00254%09red/C00423%09red/C00755%09blue/C17268%09blue
ko00500	Starch and sucrose metabolism	37	4	0.108108	1	3	0.181353	0.741475668372155	0.684862	0.2629	C00089; C00689; C01083; C02591	Sucrose; Trehalose 6-phosphate; Trehalose; Sucrose 6-phosphate	https://www.genome.jp/kegg-bin/show_pathway?ko00500/C00089%09blue/C00689%09blue/C01083%09blue/C02591%09red
ko04934	Cushing syndrome	13	2	0.153846	1	1	0.182692	0.738280888947477	0.684862	0.1538	C00020; C00410	Adenosine monophosphate; Progesterone	https://www.genome.jp/kegg-bin/show_pathway?ko04934/C00020%09blue/C00410%09red
ko00930	Caprolactam degradation	26	3	0.115385	1	2	0.20443	0.689454613305504	0.684862	0.0411	C02378; C06104; C06105	Aminocaproic acid; Adipic acid; 1,2-cyclohexanedione	https://www.genome.jp/kegg-bin/show_pathway?ko00930/C02378%09blue/C06104%09red/C06105%09blue
ko05012	Parkinson disease	26	3	0.115385	0	3	0.20443	0.689454613305504	0.684862	0.1154	C00020; C00082; C00212	Adenosine monophosphate; L-tyrosine; Adenosine	https://www.genome.jp/kegg-bin/show_pathway?ko05012/C00020%09blue/C00082%09blue/C00212%09blue
ko04923	Regulation of lipolysis in adipocytes	14	2	0.142857	0	2	0.205111	0.688010305028756	0.684862	0.1429	C00020; C00212	Adenosine monophosphate; Adenosine	https://www.genome.jp/kegg-bin/show_pathway?ko04923/C00020%09blue/C00212%09blue
ko00908	Zeatin biosynthesis	39	4	0.102564	0	4	0.206418	0.685252363188777	0.684862	0.0237	C00020; C00979; C04083; C16427	Adenosine monophosphate; O-acetyl-l-serine; N-(3-methylbut-2-en-1-yl)-9h-purin-6-amine; Isopentenyl adenosine	https://www.genome.jp/kegg-bin/show_pathway?ko00908/C00020%09blue/C00979%09blue/C04083%09blue/C16427%09blue
ko05415	Diabetic cardiomyopathy	39	4	0.102564	0	4	0.206418	0.685252363188777	0.684862	0.1026	C00118; C00127; C00318; C00794	Glyceraldehyde 3-phosphate; Oxidized glutathione; Carnitine; Sorbitol	https://www.genome.jp/kegg-bin/show_pathway?ko05415/C00118%09blue/C00127%09blue/C00318%09blue/C00794%09blue
ko00901	Indole alkaloid biosynthesis	81	7	0.0864198	0	7	0.214869	0.667826402743414	0.684862	0.2854	C00078; C00398; C04290; C07576; C11810; C20410; C21779	Tryptophan; Tryptamine; 4-(3-methylbut-2-enyl)-l-tryptophan; Psilocybine; Norajmaline; Schembl16945730; Baeocystin	https://www.genome.jp/kegg-bin/show_pathway?ko00901/C00078%09blue/C00398%09blue/C04290%09blue/C07576%09blue/C11810%09blue/C20410%09blue/C21779%09blue
ko00997	Biosynthesis of various other secondary metabolites	67	6	0.0895522	0	6	0.215393	0.666768915908192	0.684862	0.0846	C00049; C00065; C00078; C00079; C00082; C20852	L-aspartate; L-serine; Tryptophan; L-phenylalanine; L-tyrosine; 3alpha-hydroxy-3,5-dihydromonacolin l	https://www.genome.jp/kegg-bin/show_pathway?ko00997/C00049%09blue/C00065%09blue/C00078%09blue/C00079%09blue/C00082%09blue/C20852%09blue
ko04114	Oocyte meiosis	4	1	0.25	1	0	0.220257	0.657069782596782	0.684862	0.25	C00410	Progesterone	https://www.genome.jp/kegg-bin/show_pathway?ko04114/C00410%09red
ko04151	PI3K-Akt signaling pathway	4	1	0.25	0	1	0.220257	0.657069782596782	0.684862	0.25	C00020	Adenosine monophosphate	https://www.genome.jp/kegg-bin/show_pathway?ko04151/C00020%09blue
ko04659	Th17 cell differentiation	4	1	0.25	1	0	0.220257	0.657069782596782	0.684862	0.25	C00777	All-trans-retinoic acid	https://www.genome.jp/kegg-bin/show_pathway?ko04659/C00777%09red
ko04914	Progesterone-mediated oocyte maturation	4	1	0.25	1	0	0.220257	0.657069782596782	0.684862	0.25	C00410	Progesterone	https://www.genome.jp/kegg-bin/show_pathway?ko04914/C00410%09red
ko05226	Gastric cancer	4	1	0.25	1	0	0.220257	0.657069782596782	0.684862	0.25	C00777	All-trans-retinoic acid	https://www.genome.jp/kegg-bin/show_pathway?ko05226/C00777%09red
ko00330	Arginine and proline metabolism	69	6	0.0869565	1	5	0.235219	0.628528055774834	0.713789	0.2968	C00062; C00148; C00213; C00300; C00581; C01035	Arginine; L-proline; Sarcosine; Creatine; Guanidoacetic acid; 4-guanidinobutanoic acid	https://www.genome.jp/kegg-bin/show_pathway?ko00330/C00062%09red/C00148%09blue/C00213%09blue/C00300%09blue/C00581%09blue/C01035%09blue
ko00250	Alanine, aspartate and glutamate metabolism	28	3	0.107143	0	3	0.236734	0.625739176181733	0.713789	0.3832	C00049; C00064; C00152	L-aspartate; L-glutamine; Asparagine	https://www.genome.jp/kegg-bin/show_pathway?ko00250/C00049%09blue/C00064%09blue/C00152%09blue
ko05207	Chemical carcinogenesis - receptor activation	29	3	0.103448	2	1	0.253206	0.596526458573885	0.745746	0.1034	C00410; C00951; C13624	Progesterone; Estradiol; Bisphenol a	https://www.genome.jp/kegg-bin/show_pathway?ko05207/C00410%09red/C00951%09red/C13624%09blue
ko03320	PPAR signaling pathway	5	1	0.2	0	1	0.267296	0.573008127967075	0.745746	0.2	C14762	13(s)-hode	https://www.genome.jp/kegg-bin/show_pathway?ko03320/C14762%09blue
ko04068	FoxO signaling pathway	5	1	0.2	0	1	0.267296	0.573008127967075	0.745746	0.2	C00020	Adenosine monophosphate	https://www.genome.jp/kegg-bin/show_pathway?ko04068/C00020%09blue
ko00770	Pantothenate and CoA biosynthesis	30	3	0.1	0	3	0.269834	0.568903031944126	0.745746	0.2281	C00049; C00831; C00864	L-aspartate; Pantetheine; Pantothenic acid	https://www.genome.jp/kegg-bin/show_pathway?ko00770/C00049%09blue/C00831%09blue/C00864%09blue
ko00592	alpha-Linolenic acid metabolism	44	4	0.0909091	0	4	0.27273	0.564267199075989	0.745746	0.0049	C11512; C16300; C16311; C16316	Methyl jasmonate; Stearidonic acid; 12-oxododec-9-enoic acid; 13-hote	https://www.genome.jp/kegg-bin/show_pathway?ko00592/C11512%09blue/C16300%09blue/C16311%09blue/C16316%09blue
ko04924	Renin secretion	17	2	0.117647	0	2	0.273565	0.562939452560062	0.745746	0.1176	C00020; C00212	Adenosine monophosphate; Adenosine	https://www.genome.jp/kegg-bin/show_pathway?ko04924/C00020%09blue/C00212%09blue
ko04964	Proximal tubule bicarbonate reclamation	17	2	0.117647	0	2	0.273565	0.562939452560062	0.745746	0.1176	C00064; C00074	L-glutamine; Phosphoenolpyruvic acid	https://www.genome.jp/kegg-bin/show_pathway?ko04964/C00064%09blue/C00074%09blue
ko00680	Methane metabolism	88	7	0.0795455	0	7	0.279491	0.553631536623057	0.747322	0.1683	C00065; C00074; C00082; C00118; C00483; C03232; C06019	L-serine; Phosphoenolpyruvic acid; L-tyrosine; Glyceraldehyde 3-phosphate; Tyramine; Phosphohydroxypyruvic acid; Schembl19837254	https://www.genome.jp/kegg-bin/show_pathway?ko00680/C00065%09blue/C00074%09blue/C00082%09blue/C00118%09blue/C00483%09blue/C03232%09blue/C06019%09blue
ko00730	Thiamine metabolism	31	3	0.0967742	0	3	0.286579	0.542754985435737	0.747322	0.0021	C00082; C00118; C03373	L-tyrosine; Glyceraldehyde 3-phosphate; 5-aminoimidazole ribonucleotide	https://www.genome.jp/kegg-bin/show_pathway?ko00730/C00082%09blue/C00118%09blue/C03373%09blue
ko05200	Pathways in cancer	31	3	0.0967742	3	0	0.286579	0.542754985435737	0.747322	0.0968	C00410; C00777; C00951	Progesterone; All-trans-retinoic acid; Estradiol	https://www.genome.jp/kegg-bin/show_pathway?ko05200/C00410%09red/C00777%09red/C00951%09red
ko00333	Prodigiosin biosynthesis	18	2	0.111111	0	2	0.296442	0.528059954826762	0.747322	0.0241	C00148; C21138	L-proline; Fal 8_1	https://www.genome.jp/kegg-bin/show_pathway?ko00333/C00148%09blue/C21138%09blue
ko04148	Efferocytosis	18	2	0.111111	1	1	0.296442	0.528059954826762	0.747322	0.1111	C00062; C00073	Arginine; L-methionine	https://www.genome.jp/kegg-bin/show_pathway?ko04148/C00062%09red/C00073%09blue
ko02030	Bacterial chemotaxis	6	1	0.166667	0	1	0.311503	0.50653775222753	0.747322	0.1667	C00049	L-aspartate	https://www.genome.jp/kegg-bin/show_pathway?ko02030/C00049%09blue
ko04916	Melanogenesis	6	1	0.166667	0	1	0.311503	0.50653775222753	0.747322	0.1667	C00082	L-tyrosine	https://www.genome.jp/kegg-bin/show_pathway?ko04916/C00082%09blue
ko05142	Chagas disease	6	1	0.166667	1	0	0.311503	0.50653775222753	0.747322	0.1667	C00062	Arginine	https://www.genome.jp/kegg-bin/show_pathway?ko05142/C00062%09red
ko05223	Non-small cell lung cancer	6	1	0.166667	1	0	0.311503	0.50653775222753	0.747322	0.1667	C00777	All-trans-retinoic acid	https://www.genome.jp/kegg-bin/show_pathway?ko05223/C00777%09red
ko00340	Histidine metabolism	47	4	0.0851064	1	3	0.314116	0.502910336245429	0.747322	0.0018	C00049; C01044; C01152; C16673	L-aspartate; N-formyl-l-aspartate; 1-methylhistidine; Isoglutamine	https://www.genome.jp/kegg-bin/show_pathway?ko00340/C00049%09blue/C01044%09blue/C01152%09red/C16673%09blue
ko00966	Glucosinolate biosynthesis	77	6	0.0779221	1	5	0.319101	0.496071727123075	0.747322	0.0366	C00073; C00078; C00079; C00082; C00123; C17227	L-methionine; Tryptophan; L-phenylalanine; L-tyrosine; L-leucine; 3-(6-methylthio)hexylmalate	https://www.genome.jp/kegg-bin/show_pathway?ko00966/C00073%09blue/C00078%09blue/C00079%09blue/C00082%09blue/C00123%09blue/C17227%09red
ko01055	Biosynthesis of vancomycin group antibiotics	19	2	0.105263	1	1	0.319208	0.495926150940369	0.747322	0.0513	C00082; C01179	L-tyrosine; 4-hydroxyphenylpyruvic acid	https://www.genome.jp/kegg-bin/show_pathway?ko01055/C00082%09blue/C01179%09red
ko04361	Axon regeneration	7	1	0.142857	0	1	0.353049	0.452164576627101	0.809715	0.1429	C00078	Tryptophan	https://www.genome.jp/kegg-bin/show_pathway?ko04361/C00078%09blue
ko00600	Sphingolipid metabolism	35	3	0.0857143	1	2	0.353996	0.451001755652799	0.809715	0.0771	C00065; C00836; C12144	L-serine; Sphinganine; Phytosphingosine	https://www.genome.jp/kegg-bin/show_pathway?ko00600/C00065%09blue/C00836%09red/C12144%09blue
ko00361	Chlorocyclohexane and chlorobenzene degradation	83	6	0.0722892	0	6	0.384646	0.41493825716574	0.821298	0.0471	C02814; C03585; C06603; C07091; C07098; C21104	Hydroxyhydroquinone; Schembl498748; 4-hydroxymuconic semialdehyde; Cis-acetylacrylate; 2,4,6-trichlorphenol; 2,5-dichloro-1,4-benzoquinone	https://www.genome.jp/kegg-bin/show_pathway?ko00361/C02814%09blue/C03585%09blue/C06603%09blue/C07091%09blue/C07098%09blue/C21104%09blue
ko04211	Longevity regulating pathway	8	1	0.125	0	1	0.392094	0.406609271957576	0.821298	0.125	C00020	Adenosine monophosphate	https://www.genome.jp/kegg-bin/show_pathway?ko04211/C00020%09blue
ko04724	Glutamatergic synapse	8	1	0.125	0	1	0.392094	0.406609271957576	0.821298	0.125	C00064	L-glutamine	https://www.genome.jp/kegg-bin/show_pathway?ko04724/C00064%09blue
ko04740	Olfactory transduction	8	1	0.125	0	1	0.392094	0.406609271957576	0.821298	0.125	C00020	Adenosine monophosphate	https://www.genome.jp/kegg-bin/show_pathway?ko04740/C00020%09blue
ko04915	Estrogen signaling pathway	8	1	0.125	1	0	0.392094	0.406609271957576	0.821298	0.125	C00951	Estradiol	https://www.genome.jp/kegg-bin/show_pathway?ko04915/C00951%09red
ko04961	Endocrine and other factor-regulated calcium reabsorption	8	1	0.125	1	0	0.392094	0.406609271957576	0.821298	0.125	C00951	Estradiol	https://www.genome.jp/kegg-bin/show_pathway?ko04961/C00951%09red
ko05030	Cocaine addiction	8	1	0.125	0	1	0.392094	0.406609271957576	0.821298	0.125	C00082	L-tyrosine	https://www.genome.jp/kegg-bin/show_pathway?ko05030/C00082%09blue
ko05143	African trypanosomiasis	8	1	0.125	0	1	0.392094	0.406609271957576	0.821298	0.125	C00078	Tryptophan	https://www.genome.jp/kegg-bin/show_pathway?ko05143/C00078%09blue
ko00622	Xylene degradation	38	3	0.0789474	1	2	0.404116	0.393494240109109	0.821298	0.0516	C06731; C06757; C06758	1,2-dihydroxy-6-methylcyclohexa-3,5-dienecarboxylate; 4-methylbenzyl alcohol; 4-methylbenzaldehyde	https://www.genome.jp/kegg-bin/show_pathway?ko00622/C06731%09red/C06757%09blue/C06758%09blue
ko04714	Thermogenesis	23	2	0.0869565	1	1	0.407893	0.389454188186316	0.821298	0.087	C00318; C00951	Carnitine; Estradiol	https://www.genome.jp/kegg-bin/show_pathway?ko04714/C00318%09blue/C00951%09red
ko00760	Nicotinate and nicotinamide metabolism	55	4	0.0727273	0	4	0.425551	0.371048474090347	0.821298	0.0068	C00049; C01056; C02295; C21075	L-aspartate; 6-hydroxynicotine; Methylitaconate; 6-hydroxy-n-methylmyosmine	https://www.genome.jp/kegg-bin/show_pathway?ko00760/C00049%09blue/C01056%09blue/C02295%09blue/C21075%09blue
ko00130	Ubiquinone and other terpenoid-quinone biosynthesis	71	5	0.0704225	2	3	0.42769	0.368870788966757	0.821298	0.0276	C00082; C00423; C01179; C10793; C15883	L-tyrosine; Cinnamic acid; 4-hydroxyphenylpyruvic acid; Geroquinol; Phytylplastoquinol	https://www.genome.jp/kegg-bin/show_pathway?ko00130/C00082%09blue/C00423%09red/C01179%09red/C10793%09blue/C15883%09blue
ko04727	GABAergic synapse	9	1	0.111111	0	1	0.428789	0.36775675686434	0.821298	0.1111	C00064	L-glutamine	https://www.genome.jp/kegg-bin/show_pathway?ko04727/C00064%09blue
ko04929	GnRH secretion	9	1	0.111111	1	0	0.428789	0.36775675686434	0.821298	0.1111	C00951	Estradiol	https://www.genome.jp/kegg-bin/show_pathway?ko04929/C00951%09red
ko01053	Biosynthesis of siderophore group nonribosomal peptides	24	2	0.0833333	0	2	0.429221	0.367318796964178	0.821298	0.0405	C00196; C02637	2-pyrocatechuic acid; 3-dehydroshikimate	https://www.genome.jp/kegg-bin/show_pathway?ko01053/C00196%09blue/C02637%09blue
ko00643	Styrene degradation	24	2	0.0833333	0	2	0.429221	0.367318796964178	0.821298	0.0649	C05852; C07085	Ortho-hydroxyphenylacetic acid; 3-vinylcatechol	https://www.genome.jp/kegg-bin/show_pathway?ko00643/C05852%09blue/C07085%09blue
ko04913	Ovarian steroidogenesis	24	2	0.0833333	2	0	0.429221	0.367318796964178	0.821298	0.0833	C00410; C00951	Progesterone; Estradiol	https://www.genome.jp/kegg-bin/show_pathway?ko04913/C00410%09red/C00951%09red
ko04024	cAMP signaling pathway	25	2	0.08	0	2	0.450137	0.346655033264323	0.834512	0.08	C00020; C00212	Adenosine monophosphate; Adenosine	https://www.genome.jp/kegg-bin/show_pathway?ko04024/C00020%09blue/C00212%09blue
ko00945	Stilbenoid, diarylheptanoid and gingerol biosynthesis	25	2	0.08	0	2	0.450137	0.346655033264323	0.834512	0.1314	C12208; C17742	4c4bu5688g; Demethoxycurcumin	https://www.genome.jp/kegg-bin/show_pathway?ko00945/C12208%09blue/C17742%09blue
ko05208	Chemical carcinogenesis - reactive oxygen species	57	4	0.0701754	1	3	0.452901	0.343996582422822	0.834512	0.0702	C00127; C00951; C02814; C14850	Oxidized glutathione; Estradiol; Hydroxyhydroquinone; Benzo[a]pyrene-7,8-oxide	https://www.genome.jp/kegg-bin/show_pathway?ko05208/C00127%09blue/C00951%09red/C02814%09blue/C14850%09blue
ko00053	Ascorbate and aldarate metabolism	57	4	0.0701754	1	3	0.452901	0.343996582422822	0.834512	0.0899	C00679; C00879; C02670; C03064	5-dehydro-4-deoxy-d-glucarate; Mucic acid; D-glucurono-6,3-lactone; 3-dehydro-l-threonate	https://www.genome.jp/kegg-bin/show_pathway?ko00053/C00679%09blue/C00879%09red/C02670%09blue/C03064%09blue
ko04928	Parathyroid hormone synthesis, secretion and action	10	1	0.1	0	1	0.463273	0.334163027040654	0.838103	0.1	C00020	Adenosine monophosphate	https://www.genome.jp/kegg-bin/show_pathway?ko04928/C00020%09blue
ko05031	Amphetamine addiction	10	1	0.1	0	1	0.463273	0.334163027040654	0.838103	0.1	C00082	L-tyrosine	https://www.genome.jp/kegg-bin/show_pathway?ko05031/C00082%09blue
ko00624	Polycyclic aromatic hydrocarbon degradation	107	7	0.0654206	3	4	0.468456	0.329331086515955	0.839845	0.219	C01504; C01606; C03203; C04468; C06712; C14519; C18278	Indanone; Phthalic acid; 1-hydroxy-2-naphthoic acid; Phenanthrene-3,4-dihydrodiol; 9-fluorenone; 1-hydroxypyrene; Benzo[a]pyrene-9,10-diol	https://www.genome.jp/kegg-bin/show_pathway?ko00624/C01504%09red/C01606%09blue/C03203%09blue/C04468%09blue/C06712%09red/C14519%09blue/C18278%09red
ko00626	Naphthalene degradation	60	4	0.0666667	1	3	0.493081	0.307081522839529	0.865267	0.175	C03203; C06202; C06203; C14086	1-hydroxy-2-naphthoic acid; 2-hydroxybenzaldehyde; 2-hydroxybenzalpyruvate; 2-hydroxy-3-methylbenzalpyruvate	https://www.genome.jp/kegg-bin/show_pathway?ko00626/C03203%09blue/C06202%09red/C06203%09blue/C14086%09blue
ko04122	Sulfur relay system	11	1	0.0909091	0	1	0.49568	0.304798295175341	0.865267	0.0909	C00979	O-acetyl-l-serine	https://www.genome.jp/kegg-bin/show_pathway?ko04122/C00979%09blue
ko04745	Phototransduction - fly	11	1	0.0909091	1	0	0.49568	0.304798295175341	0.865267	0.0909	C18195	Ft-0670090	https://www.genome.jp/kegg-bin/show_pathway?ko04745/C18195%09red
ko00350	Tyrosine metabolism	78	5	0.0641026	2	3	0.510628	0.291895600194733	0.883608	0.1727	C00082; C00483; C01179; C05579; C05585	L-tyrosine; Tyramine; 4-hydroxyphenylpyruvic acid; Indole-5,6-quinone; Gentisate aldehyde	https://www.genome.jp/kegg-bin/show_pathway?ko00350/C00082%09blue/C00483%09blue/C01179%09red/C05579%09blue/C05585%09red
ko04075	Plant hormone signal transduction	12	1	0.0833333	0	1	0.526136	0.278902369324996	0.892445	0.0833	C04083	N-(3-methylbut-2-en-1-yl)-9h-purin-6-amine	https://www.genome.jp/kegg-bin/show_pathway?ko04075/C04083%09blue
ko04728	Dopaminergic synapse	12	1	0.0833333	0	1	0.526136	0.278902369324996	0.892445	0.0833	C00082	L-tyrosine	https://www.genome.jp/kegg-bin/show_pathway?ko04728/C00082%09blue
ko00750	Vitamin B6 metabolism	29	2	0.0689655	0	2	0.529188	0.276389744938969	0.892445	0.0051	C00064; C00118	L-glutamine; Glyceraldehyde 3-phosphate	https://www.genome.jp/kegg-bin/show_pathway?ko00750/C00064%09blue/C00118%09blue
ko00630	Glyoxylate and dicarboxylate metabolism	64	4	0.0625	0	4	0.544618	0.263908243327367	0.899682	0.0147	C00064; C00065; C01732; C03618	L-glutamine; L-serine; Mesaconic acid; Threo-b-methylaspartate	https://www.genome.jp/kegg-bin/show_pathway?ko00630/C00064%09blue/C00065%09blue/C01732%09blue/C03618%09blue
ko05146	Amoebiasis	13	1	0.0769231	1	0	0.554756	0.255898118156016	0.899682	0.0769	C00062	Arginine	https://www.genome.jp/kegg-bin/show_pathway?ko05146/C00062%09red
ko04216	Ferroptosis	31	2	0.0645161	0	2	0.565723	0.247396259037195	0.899682	0.0645	C00127; C00669	Oxidized glutathione; Gamma-glutamylcysteine	https://www.genome.jp/kegg-bin/show_pathway?ko04216/C00127%09blue/C00669%09blue
ko00010	Glycolysis / Gluconeogenesis	31	2	0.0645161	0	2	0.565723	0.247396259037195	0.899682	0.2048	C00074; C00118	Phosphoenolpyruvic acid; Glyceraldehyde 3-phosphate	https://www.genome.jp/kegg-bin/show_pathway?ko00010/C00074%09blue/C00118%09blue
ko04611	Platelet activation	14	1	0.0714286	0	1	0.581652	0.235337096363817	0.899682	0.0714	C02198	Thromboxane a2	https://www.genome.jp/kegg-bin/show_pathway?ko04611/C02198%09blue
ko05014	Amyotrophic lateral sclerosis	14	1	0.0714286	1	0	0.581652	0.235337096363817	0.899682	0.0714	C00062	Arginine	https://www.genome.jp/kegg-bin/show_pathway?ko05014/C00062%09red
ko05131	Shigellosis	14	1	0.0714286	0	1	0.581652	0.235337096363817	0.899682	0.0714	C00123	L-leucine	https://www.genome.jp/kegg-bin/show_pathway?ko05131/C00123%09blue
ko00410	beta-Alanine metabolism	32	2	0.0625	0	2	0.583211	0.234174409678638	0.899682	0.0025	C00049; C00864	L-aspartate; Pantothenic acid	https://www.genome.jp/kegg-bin/show_pathway?ko00410/C00049%09blue/C00864%09blue
ko00332	Carbapenem biosynthesis	32	2	0.0625	0	2	0.583211	0.234174409678638	0.899682	0.0185	C00148; C00831	L-proline; Pantetheine	https://www.genome.jp/kegg-bin/show_pathway?ko00332/C00148%09blue/C00831%09blue
ko05022	Pathways of neurodegeneration - multiple diseases	32	2	0.0625	1	1	0.583211	0.234174409678638	0.899682	0.0625	C00020; C00062	Adenosine monophosphate; Arginine	https://www.genome.jp/kegg-bin/show_pathway?ko05022/C00020%09blue/C00062%09red
ko00364	Fluorobenzoate degradation	32	2	0.0625	0	2	0.583211	0.234174409678638	0.899682	0.143	C16473; C16484	4-fluorocatechol; 1-fluorocyclohexadiene-cis,cis-1,2-diol	https://www.genome.jp/kegg-bin/show_pathway?ko00364/C16473%09blue/C16484%09blue
ko04742	Taste transduction	33	2	0.0606061	0	2	0.600175	0.221722259137403	0.918729	0.0606	C00020; C00089	Adenosine monophosphate; Sucrose	https://www.genome.jp/kegg-bin/show_pathway?ko04742/C00020%09blue/C00089%09blue
ko04270	Vascular smooth muscle contraction	16	1	0.0625	0	1	0.630678	0.200192472006393	0.958053	0.0625	C00212	Adenosine	https://www.genome.jp/kegg-bin/show_pathway?ko04270/C00212%09blue
ko00051	Fructose and mannose metabolism	55	3	0.0545455	0	3	0.652992	0.185091941749982	0.984319	0.0307	C00118; C00392; C00794	Glyceraldehyde 3-phosphate; D-mannitol; Sorbitol	https://www.genome.jp/kegg-bin/show_pathway?ko00051/C00118%09blue/C00392%09blue/C00794%09blue
ko01040	Biosynthesis of unsaturated fatty acids	74	4	0.0540541	0	4	0.660296	0.180261362874009	0.984319	0.0417	C00249; C01595; C06429; C16526	Palmitic acid; Linoleic acid; Docosahexaenoic acid; 11z-eicosenoic acid	https://www.genome.jp/kegg-bin/show_pathway?ko01040/C00249%09blue/C01595%09blue/C06429%09blue/C16526%09blue
ko00030	Pentose phosphate pathway	37	2	0.0540541	0	2	0.662808	0.178612417940954	0.984319	0.1537	C00118; C06019	Glyceraldehyde 3-phosphate; Schembl19837254	https://www.genome.jp/kegg-bin/show_pathway?ko00030/C00118%09blue/C06019%09blue
ko00100	Steroid biosynthesis	57	3	0.0526316	0	3	0.676878	0.169489728649047	0.990873	0.0037	C01694; C05441; C11523	Ergosterol; Ergocalciferol; (3beta,4beta,5alpha)-4-methylergosta-7,24(28)-dien-3-ol	https://www.genome.jp/kegg-bin/show_pathway?ko00100/C01694%09blue/C05441%09blue/C11523%09blue
ko00480	Glutathione metabolism	38	2	0.0526316	0	2	0.67718	0.169296174862217	0.990873	0.0448	C00127; C00669	Oxidized glutathione; Gamma-glutamylcysteine	https://www.genome.jp/kegg-bin/show_pathway?ko00480/C00127%09blue/C00669%09blue
ko00910	Nitrogen metabolism	19	1	0.0526316	0	1	0.69368	0.1588406917369	0.998766	0.0029	C00064	L-glutamine	https://www.genome.jp/kegg-bin/show_pathway?ko00910/C00064%09blue
ko04723	Retrograde endocannabinoid signaling	19	1	0.0526316	0	1	0.69368	0.1588406917369	0.998766	0.0526	C00689	Trehalose 6-phosphate	https://www.genome.jp/kegg-bin/show_pathway?ko04723/C00689%09blue
ko00020	Citrate cycle (TCA cycle)	20	1	0.05	0	1	0.712201	0.147397666154839	0.998766	0.0026	C00074	Phosphoenolpyruvic acid	https://www.genome.jp/kegg-bin/show_pathway?ko00020/C00074%09blue
ko00902	Monoterpenoid biosynthesis	61	3	0.0491803	0	3	0.720957	0.142090930863562	0.998766	0.0257	C02462; C11636; C11672	Cis-sabinene hydrate; Deoxyloganic acid; 10-deoxygeniposidic acid	https://www.genome.jp/kegg-bin/show_pathway?ko00902/C02462%09blue/C11636%09blue/C11672%09blue
ko00140	Steroid hormone biosynthesis	99	5	0.0505051	2	3	0.720968	0.142084110543642	0.998766	0.1215	C00410; C00523; C00951; C02373; C03205	Progesterone; Androsterone; Estradiol; Hexanal; Deoxycorticosterone	https://www.genome.jp/kegg-bin/show_pathway?ko00140/C00410%09red/C00523%09blue/C00951%09red/C02373%09blue/C03205%09blue
ko00253	Tetracycline biosynthesis	21	1	0.047619	0	1	0.729604	0.136912898095676	0.998766	0.0433	C06571	Chlortetracycline	https://www.genome.jp/kegg-bin/show_pathway?ko00253/C06571%09blue
ko04918	Thyroid hormone synthesis	21	1	0.047619	0	1	0.729604	0.136912898095676	0.998766	0.0476	C00127	Oxidized glutathione	https://www.genome.jp/kegg-bin/show_pathway?ko04918/C00127%09blue
ko00280	Valine, leucine and isoleucine degradation	42	2	0.047619	0	2	0.729731	0.136837122972707	0.998766	0.0006	C00123; C20827	L-leucine; 3-hydroxyisovaleric acid	https://www.genome.jp/kegg-bin/show_pathway?ko00280/C00123%09blue/C20827%09blue
ko04726	Serotonergic synapse	42	2	0.047619	0	2	0.729731	0.136837122972707	0.998766	0.0476	C00078; C02198	Tryptophan; Thromboxane a2	https://www.genome.jp/kegg-bin/show_pathway?ko04726/C00078%09blue/C02198%09blue
ko00290	Valine, leucine and isoleucine biosynthesis	23	1	0.0434783	0	1	0.761324	0.118430652571017	0.998766	0.0011	C00123	L-leucine	https://www.genome.jp/kegg-bin/show_pathway?ko00290/C00123%09blue
ko00965	Betalain biosynthesis	23	1	0.0434783	0	1	0.761324	0.118430652571017	0.998766	0.02	C00082	L-tyrosine	https://www.genome.jp/kegg-bin/show_pathway?ko00965/C00082%09blue
ko04152	AMPK signaling pathway	23	1	0.0434783	0	1	0.761324	0.118430652571017	0.998766	0.0435	C00020	Adenosine monophosphate	https://www.genome.jp/kegg-bin/show_pathway?ko04152/C00020%09blue
ko00900	Terpenoid backbone biosynthesis	46	2	0.0434783	0	2	0.774853	0.110780728742956	0.998766	0.0369	C00118; C11434	Glyceraldehyde 3-phosphate; Mep	https://www.genome.jp/kegg-bin/show_pathway?ko00900/C00118%09blue/C11434%09blue
ko00521	Streptomycin biosynthesis	24	1	0.0416667	0	1	0.775763	0.110270975124154	0.998766	0.0036	C01121	Streptidine 6-phosphate	https://www.genome.jp/kegg-bin/show_pathway?ko00521/C01121%09blue
ko00740	Riboflavin metabolism	24	1	0.0416667	0	1	0.775763	0.110270975124154	0.998766	0.142	C04332	6,7-dimethyl-8-(1-d-ribityl)lumazine	https://www.genome.jp/kegg-bin/show_pathway?ko00740/C04332%09blue
ko00430	Taurine and hypotaurine metabolism	24	1	0.0416667	1	0	0.775763	0.110270975124154	0.998766	0.3183	C00245	Taurine	https://www.genome.jp/kegg-bin/show_pathway?ko00430/C00245%09red
ko00565	Ether lipid metabolism	25	1	0.04	0	1	0.789331	0.102741022180379	0.998766	0.0029	C01233	Sn-glycero-3-phosphoethanolamine	https://www.genome.jp/kegg-bin/show_pathway?ko00565/C01233%09blue
ko00981	Insect hormone biosynthesis	25	1	0.04	1	0	0.789331	0.102741022180379	0.998766	0.0355	C02633	Crustecdysone	https://www.genome.jp/kegg-bin/show_pathway?ko00981/C02633%09red
ko00363	Bisphenol degradation	25	1	0.04	0	1	0.789331	0.102741022180379	0.998766	0.04	C13624	Bisphenol a	https://www.genome.jp/kegg-bin/show_pathway?ko00363/C13624%09blue
ko00830	Retinol metabolism	25	1	0.04	1	0	0.789331	0.102741022180379	0.998766	0.195	C00777	All-trans-retinoic acid	https://www.genome.jp/kegg-bin/show_pathway?ko00830/C00777%09red
ko00404	Staurosporine biosynthesis	48	2	0.0416667	0	2	0.794849	0.0997155088925462	0.998766	0.1248	C00078; C00148	Tryptophan; L-proline	https://www.genome.jp/kegg-bin/show_pathway?ko00404/C00078%09blue/C00148%09blue
ko04922	Glucagon signaling pathway	26	1	0.0384615	0	1	0.802079	0.0957826468262158	0.998766	0.0385	C00074	Phosphoenolpyruvic acid	https://www.genome.jp/kegg-bin/show_pathway?ko04922/C00074%09blue
ko00071	Fatty acid degradation	50	2	0.04	0	2	0.813261	0.0897702546180371	0.998766	0.0012	C00249; C00517	Palmitic acid; Palmitaldehyde	https://www.genome.jp/kegg-bin/show_pathway?ko00071/C00249%09blue/C00517%09blue
ko00633	Nitrotoluene degradation	27	1	0.037037	0	1	0.814058	0.0893444387491478	0.998766	0.0303	C18316	2-hydroxy-5-methylquinone	https://www.genome.jp/kegg-bin/show_pathway?ko00633/C18316%09blue
ko04973	Carbohydrate digestion and absorption	27	1	0.037037	0	1	0.814058	0.0893444387491478	0.998766	0.037	C00089	Sucrose	https://www.genome.jp/kegg-bin/show_pathway?ko04973/C00089%09blue
ko00960	Tropane, piperidine and pyridine alkaloid biosynthesis	72	3	0.0416667	0	3	0.818085	0.0872015561872176	0.998766	0.0046	C00079; C00408; C00450	L-phenylalanine; Pipecolic acid; 2,3,4,5-tetrahydro-2-pyridinecarboxylic acid	https://www.genome.jp/kegg-bin/show_pathway?ko00960/C00079%09blue/C00408%09blue/C00450%09blue
ko00362	Benzoate degradation	72	3	0.0416667	1	2	0.818085	0.0872015561872176	0.998766	0.0136	C00196; C02480; C02814	2-pyrocatechuic acid; Cis,cis-muconic acid; Hydroxyhydroquinone	https://www.genome.jp/kegg-bin/show_pathway?ko00362/C00196%09blue/C02480%09red/C02814%09blue
ko00905	Brassinosteroid biosynthesis	29	1	0.0344828	0	1	0.83589	0.0778508713087611	0.999555	0.0258	C15792	St 28_2;o4	https://www.genome.jp/kegg-bin/show_pathway?ko00905/C15792%09blue
ko00780	Biotin metabolism	29	1	0.0344828	0	1	0.83589	0.0778508713087611	0.999555	0.1208	C01092	8-amino-7-oxononanoic acid	https://www.genome.jp/kegg-bin/show_pathway?ko00780/C01092%09blue
ko00907	Pinene, camphor and geraniol degradation	55	2	0.0363636	2	0	0.852988	0.069056937559771	0.999555	0.0192	C09871; C20320	Geraniol; Bornane-2,6-dione	https://www.genome.jp/kegg-bin/show_pathway?ko00907/C09871%09red/C20320%09red
ko02020	Two-component system	55	2	0.0363636	0	2	0.852988	0.069056937559771	0.999555	0.0364	C00049; C00064	L-aspartate; L-glutamine	https://www.genome.jp/kegg-bin/show_pathway?ko02020/C00049%09blue/C00064%09blue
ko00405	Phenazine biosynthesis	31	1	0.0322581	0	1	0.855164	0.0679506293627441	0.999555	0.0013	C01748	Pyocyanin	https://www.genome.jp/kegg-bin/show_pathway?ko00405/C01748%09blue
ko00564	Glycerophospholipid metabolism	56	2	0.0357143	0	2	0.859947	0.0655280674106633	0.999555	0.0446	C00065; C01233	L-serine; Sn-glycero-3-phosphoethanolamine	https://www.genome.jp/kegg-bin/show_pathway?ko00564/C00065%09blue/C01233%09blue
ko00980	Metabolism of xenobiotics by cytochrome P450	121	5	0.0413223	0	5	0.862721	0.0641298747928081	0.999555	0.0536	C11036; C14453; C14789; C14850; C19559	Bromobenzene; 4-bromophenol; 1-naphthylhydroxylamine; Benzo[a]pyrene-7,8-oxide; (1aalpha,2beta,3alpha,11calpha)-1a,2,3,11c-tetrahydro-6,11-dimethylbenzo[6,7]phenanthro[3,4-b]oxirene-2,3-diol	https://www.genome.jp/kegg-bin/show_pathway?ko00980/C11036%09blue/C14453%09blue/C14789%09blue/C14850%09blue/C19559%09blue
ko00620	Pyruvate metabolism	32	1	0.03125	0	1	0.863937	0.0635181258361664	0.999555	0.0015	C00074	Phosphoenolpyruvic acid	https://www.genome.jp/kegg-bin/show_pathway?ko00620/C00074%09blue
ko01051	Biosynthesis of ansamycins	32	1	0.03125	0	1	0.863937	0.0635181258361664	0.999555	0.0073	C14724	Demethyl-desacetyl-rifamycin s	https://www.genome.jp/kegg-bin/show_pathway?ko01051/C14724%09blue
ko00790	Folate biosynthesis	58	2	0.0344828	0	2	0.872971	0.0590004120334164	0.999557	0.0496	C00568; C04874	P-aminobenzoic acid; 7,8-dihydroneopterin	https://www.genome.jp/kegg-bin/show_pathway?ko00790/C00568%09blue/C04874%09blue
ko01059	Biosynthesis of enediyne antibiotics	63	2	0.031746	0	2	0.900803	0.0453701388212711	0.999557	0.0029	C00082; C21321	L-tyrosine; 3,6,7,8-tetrahydroxy-2-naphthoate	https://www.genome.jp/kegg-bin/show_pathway?ko01059/C00082%09blue/C21321%09blue
ko00522	Biosynthesis of 12-, 14- and 16-membered macrolides	87	3	0.0344828	0	3	0.903191	0.0442203693501704	0.999557	0.0398	C06616; C11970; C11997	Erythromycin c; 5-oxoavermectin2a aglycone; Narbonolide	https://www.genome.jp/kegg-bin/show_pathway?ko00522/C06616%09blue/C11970%09blue/C11997%09blue
ko00240	Pyrimidine metabolism	64	2	0.03125	1	1	0.90564	0.0430442028720217	0.999557	0.0089	C00064; C00214	L-glutamine; Thymidine	https://www.genome.jp/kegg-bin/show_pathway?ko00240/C00064%09blue/C00214%09red
ko00909	Sesquiterpenoid and triterpenoid biosynthesis	89	3	0.0337079	0	3	0.911307	0.0403351386873829	0.999557	0.0179	C16775; C19678; C19939	Beta-bisabolene; Germacrene a acid; Pentalen-13-al	https://www.genome.jp/kegg-bin/show_pathway?ko00909/C16775%09blue/C19678%09blue/C19939%09blue
ko04977	Vitamin digestion and absorption	39	1	0.025641	0	1	0.912163	0.0399273627574897	0.999557	0.0256	C00864	Pantothenic acid	https://www.genome.jp/kegg-bin/show_pathway?ko04977/C00864%09blue
ko00942	Anthocyanin biosynthesis	66	2	0.030303	2	0	0.914661	0.0387396104928504	0.999557	0.0129	C05905; C05908	Cyanidin; Delphinidin	https://www.genome.jp/kegg-bin/show_pathway?ko00942/C05905%09red/C05908%09red
ko00062	Fatty acid elongation	40	1	0.025	0	1	0.91749	0.0373986528324591	0.999557	0.0007	C00249	Palmitic acid	https://www.genome.jp/kegg-bin/show_pathway?ko00062/C00249%09blue
ko00720	Carbon fixation pathways in prokaryotes	44	1	0.0227273	0	1	0.935763	0.0288343276796162	0.999557	0.0004	C00074	Phosphoenolpyruvic acid	https://www.genome.jp/kegg-bin/show_pathway?ko00720/C00074%09blue
ko00562	Inositol phosphate metabolism	47	1	0.0212766	0	1	0.946764	0.0237582455514	0.999557	0.0002	C00118	Glyceraldehyde 3-phosphate	https://www.genome.jp/kegg-bin/show_pathway?ko00562/C00118%09blue
ko00120	Primary bile acid biosynthesis	47	1	0.0212766	1	0	0.946764	0.0237582455514	0.999557	0.0078	C00245	Taurine	https://www.genome.jp/kegg-bin/show_pathway?ko00120/C00245%09red
ko00650	Butanoate metabolism	47	1	0.0212766	0	1	0.946764	0.0237582455514	0.999557	0.0099	C17530	Methyl acetate	https://www.genome.jp/kegg-bin/show_pathway?ko00650/C17530%09blue
ko05204	Chemical carcinogenesis - DNA adducts	78	2	0.025641	0	2	0.953882	0.0205053411235489	0.999557	0.0256	C14850; C19559	Benzo[a]pyrene-7,8-oxide; (1aalpha,2beta,3alpha,11calpha)-1a,2,3,11c-tetrahydro-6,11-dimethylbenzo[6,7]phenanthro[3,4-b]oxirene-2,3-diol	https://www.genome.jp/kegg-bin/show_pathway?ko05204/C14850%09blue/C19559%09blue
ko00950	Isoquinoline alkaloid biosynthesis	131	4	0.0305344	1	3	0.960459	0.0175211445670269	0.999557	0.0359	C00082; C00483; C01179; C02916	L-tyrosine; Tyramine; 4-hydroxyphenylpyruvic acid; Norlaudanosoline	https://www.genome.jp/kegg-bin/show_pathway?ko00950/C00082%09blue/C00483%09blue/C01179%09red/C02916%09blue
ko00524	Neomycin, kanamycin and gentamicin biosynthesis	81	2	0.0246914	0	2	0.960576	0.0174683129055082	0.999557	0.0157	C01737; C17581	Neomycin; 2-deoxy-3-keto-scyllo-inosamine	https://www.genome.jp/kegg-bin/show_pathway?ko00524/C01737%09blue/C17581%09blue
ko00380	Tryptophan metabolism	83	2	0.0240964	0	2	0.96451	0.0156930639169571	0.999557	0.1959	C00078; C00398	Tryptophan; Tryptamine	https://www.genome.jp/kegg-bin/show_pathway?ko00380/C00078%09blue/C00398%09blue
ko00440	Phosphonate and phosphinate metabolism	56	1	0.0178571	0	1	0.969715	0.013355901445578	0.999557	0.0007	C00074	Phosphoenolpyruvic acid	https://www.genome.jp/kegg-bin/show_pathway?ko00440/C00074%09blue
ko01057	Biosynthesis of type II polyketide products	138	4	0.0289855	2	2	0.970817	0.0128627932378127	0.999557	0.0639	C06571; C18356; C18360; C18678	Chlortetracycline; (s)-hemiketal; Dhkred; Schembl12391563	https://www.genome.jp/kegg-bin/show_pathway?ko01057/C06571%09blue/C18356%09red/C18360%09red/C18678%09blue
ko00061	Fatty acid biosynthesis	58	1	0.0172414	0	1	0.973286	0.011759614135864	0.999557	0.0002	C00249	Palmitic acid	https://www.genome.jp/kegg-bin/show_pathway?ko00061/C00249%09blue
ko00520	Amino sugar and nucleotide sugar metabolism	118	3	0.0254237	0	3	0.976795	0.0101966433461055	0.999557	0.0124	C00140; C16157; C20934	N-acetyl-d-glucosamine; Undecaprenyl phosphate alpha-l-ara4n; Deoxynonulosonate	https://www.genome.jp/kegg-bin/show_pathway?ko00520/C00140%09blue/C16157%09blue/C20934%09blue
ko00983	Drug metabolism - other enzymes	63	1	0.015873	1	0	0.980481	0.00856073753448325	0.999557	0.0562	C16618	6-thioxanthine 5-monophosphate	https://www.genome.jp/kegg-bin/show_pathway?ko00983/C16618%09red
ko00860	Porphyrin metabolism	148	4	0.027027	0	4	0.981295	0.00820048741981068	0.999557	0.0445	C02463; C02800; C03373; C05775	Precorrin-2; Gamma-delta-dioxovaleric acid; 5-aminoimidazole ribonucleotide; N1-(alpha-d-ribosyl)-5,6-dimethyl-benzimidazole	https://www.genome.jp/kegg-bin/show_pathway?ko00860/C02463%09blue/C02800%09blue/C03373%09blue/C05775%09blue
ko00904	Diterpenoid biosynthesis	124	3	0.0241935	1	2	0.982658	0.00759740495946582	0.999557	0.0242	C11854; C11863; C20151	Gibberellin a51-catabolite; Gibberellin a9; 10beta,14beta-dihydroxytaxa-4(20),11-dien-5alpha-yl acetate	https://www.genome.jp/kegg-bin/show_pathway?ko00904/C11854%09red/C11863%09blue/C20151%09blue
ko00982	Drug metabolism - cytochrome P450	100	2	0.02	0	2	0.98572	0.00624642918592565	0.999557	0.0146	C16577; C16578	Codeine-6-glucuronide; Morphine-6-glucuronide	https://www.genome.jp/kegg-bin/show_pathway?ko00982/C16577%09blue/C16578%09blue
ko00590	Arachidonic acid metabolism	79	1	0.0126582	0	1	0.992861	0.003111399654816	0.999557	0.0003	C02198	Thromboxane a2	https://www.genome.jp/kegg-bin/show_pathway?ko00590/C02198%09blue
ko04976	Bile secretion	174	3	0.0172414	0	3	0.998656	0.000583917042361413	0.999557	0.0172	C00318; C00366; C16578	Carnitine; Uric acid; Morphine-6-glucuronide	https://www.genome.jp/kegg-bin/show_pathway?ko04976/C00318%09blue/C00366%09blue/C16578%09blue
ko00906	Carotenoid biosynthesis	123	1	0.00813008	0	1	0.999557	0.00019255542590051	0.999557	0.0001	C16284	Nostoxanthin	https://www.genome.jp/kegg-bin/show_pathway?ko00906/C16284%09blue

## Sheet: C vs B
pathway_id	pathway_name	Total	Hits	Hits/Total	Up_hits	Down_hits	Pvalue	-Log10(Pvalue)	FDR	Impact	compounds	Compound_name	links
ko00941	Flavonoid biosynthesis	74	22	0.297297	8	14	3.2927e-13	12.4824478051313	5.59759e-11	0.2291	C00389; C00852; C00974; C01477; C01617; C01709; C03648; C05903; C05905; C05908; C06562; C09099; C09320; C09736; C09751; C09826; C09827; C09833; C12127; C12208; C15525; C16422	Quercetin; Chlorogenic acid; Aromadendrin; Apigenin; Taxifolin; Hesperetin; Leucopelargonidin; Kaempferol; Cyanidin; Delphinidin; Catechin; Prunin; Afzelechin; Fisetinidol-4beta-ol; Garbanzol; Pinobanksin; Pinocembrin; Sakuranetin; (+)-gallocatechin; 4c4bu5688g; Db-042973; Hesperetin 7-glucoside	https://www.genome.jp/kegg-bin/show_pathway?ko00941/C00389%09blue/C00852%09blue/C00974%09blue/C01477%09red/C01617%09blue/C01709%09red/C03648%09blue/C05903%09red/C05905%09red/C05908%09red/C06562%09blue/C09099%09blue/C09320%09blue/C09736%09blue/C09751%09blue/C09826%09red/C09827%09red/C09833%09red/C12127%09blue/C12208%09blue/C15525%09blue/C16422%09blue
ko00944	Flavone and flavonol biosynthesis	51	14	0.27451	6	8	2.34061e-08	7.63067105146624	1.98952e-06	0.7771	C00389; C01477; C01714; C01750; C03951; C04199; C04608; C05623; C05903; C12249; C12626; C12634; C12635; C16911	Quercetin; Apigenin; Isovitexin; Quercitrin; Luteolin 7-glucoside; Meloside; Cosmosiin; Isoquercitrin; Kaempferol; Astragalin; Trifolin; Lampranthin ii; Kaempferol 3-sophorotrioside; Afzelin	https://www.genome.jp/kegg-bin/show_pathway?ko00944/C00389%09blue/C01477%09red/C01714%09red/C01750%09blue/C03951%09blue/C04199%09red/C04608%09blue/C05623%09blue/C05903%09red/C12249%09blue/C12626%09blue/C12634%09red/C12635%09blue/C16911%09red
ko00943	Isoflavonoid biosynthesis	64	13	0.203125	9	4	3.22586e-06	5.49135488890702	0.000182799	0.2682	C00814; C01477; C02920; C04271; C09126; C10216; C10509; C12135; C14314; C14536; C15567; C16192; C16227	Biochanin a; Apigenin; Xenognosin b; Demethylmedicarpin; Genistin; Daidzin; Ononin; Dehydroferreirin; 6-hydroxydaidzein; Glycitein; 2,7,4'-trihydroxyisoflavanone; 6''-malonylgenistin; Sophorol	https://www.genome.jp/kegg-bin/show_pathway?ko00943/C00814%09blue/C01477%09red/C02920%09red/C04271%09blue/C09126%09red/C10216%09blue/C10509%09blue/C12135%09red/C14314%09red/C14536%09red/C15567%09red/C16192%09red/C16227%09red
ko00946	Degradation of flavonoids	40	9	0.225	3	6	4.62055e-05	4.3353063275448	0.00196373	0.0608	C00389; C00974; C01477; C01617; C05623; C05903; C09099; C09126; C10216	Quercetin; Aromadendrin; Apigenin; Taxifolin; Isoquercitrin; Kaempferol; Prunin; Genistin; Daidzin	https://www.genome.jp/kegg-bin/show_pathway?ko00946/C00389%09blue/C00974%09blue/C01477%09red/C01617%09blue/C05623%09blue/C05903%09red/C09099%09blue/C09126%09red/C10216%09blue
ko00073	Cutin, suberine and wax biosynthesis	27	6	0.222222	3	3	0.000951694	3.02150276554238	0.0323576	0.1707	C00249; C08285; C19616; C19620; C19621; C19623	Palmitic acid; (s)-10,16-dihydroxyhexadecanoic acid; 18-hydroxyoleic acid; 9,10-epoxy-18-hydroxy-octadecanoic acid; Floionolic acid; 22-hydroxydocosanoic acid	https://www.genome.jp/kegg-bin/show_pathway?ko00073/C00249%09blue/C08285%09red/C19616%09red/C19620%09blue/C19621%09blue/C19623%09red
ko00470	D-Amino acid metabolism	69	8	0.115942	5	3	0.0105825	1.97541136044051	0.186963	0.0315	C00062; C00064; C00065; C00073; C00148; C00431; C03341; C05825	Arginine; L-glutamine; L-serine; L-methionine; L-proline; 5-aminopentanoic acid; 2-amino-4-oxopentanoate; 2-amino-5-oxohexanoate	https://www.genome.jp/kegg-bin/show_pathway?ko00470/C00062%09red/C00064%09red/C00065%09red/C00073%09blue/C00148%09blue/C00431%09red/C03341%09blue/C05825%09red
ko00930	Caprolactam degradation	26	4	0.153846	2	2	0.0258759	1.58710471150933	0.314207	0.0548	C02378; C06104; C06105; C11249	Aminocaproic acid; Adipic acid; 1,2-cyclohexanedione; Cyclohexane	https://www.genome.jp/kegg-bin/show_pathway?ko00930/C02378%09blue/C06104%09red/C06105%09blue/C11249%09red
ko00627	Aminobenzoate degradation	86	8	0.0930233	1	7	0.0354278	1.45065572408537	0.394146	0.0748	C00196; C00230; C00568; C01108; C01424; C01983; C02137; C02814	2-pyrocatechuic acid; Protocatechuic acid; P-aminobenzoic acid; 1,2,3-trihydroxybenzene; Gallic acid; (r)-mandelic acid; Phenylglyoxylic acid; Hydroxyhydroquinone	https://www.genome.jp/kegg-bin/show_pathway?ko00627/C00196%09blue/C00230%09blue/C00568%09blue/C01108%09red/C01424%09blue/C01983%09blue/C02137%09blue/C02814%09blue
ko00400	Phenylalanine, tyrosine and tryptophan biosynthesis	35	4	0.114286	2	2	0.0667042	1.17584679762047	0.509611	0.1697	C00230; C00254; C01179; C02637	Protocatechuic acid; Prephenate; 4-hydroxyphenylpyruvic acid; 3-dehydroshikimate	https://www.genome.jp/kegg-bin/show_pathway?ko00400/C00230%09blue/C00254%09red/C01179%09red/C02637%09blue
ko00365	Furfural degradation	10	2	0.2	1	1	0.0692308	1.1597007041942	0.509611	0.3846	C01546; C11101	2-furoic acid; 5-hydroxymethyl-2-furancarboxaldehyde	https://www.genome.jp/kegg-bin/show_pathway?ko00365/C01546%09blue/C11101%09red
ko04925	Aldosterone synthesis and secretion	22	3	0.136364	2	1	0.0706563	1.15084935697192	0.509611	0.1364	C00020; C00410; C03205	Adenosine monophosphate; Progesterone; Deoxycorticosterone	https://www.genome.jp/kegg-bin/show_pathway?ko04925/C00020%09red/C00410%09red/C03205%09blue
ko00230	Purine metabolism	101	8	0.0792079	3	5	0.0772728	1.11197354157425	0.509611	0.1589	C00020; C00064; C00081; C00262; C00387; C00499; C02091; C03373	Adenosine monophosphate; L-glutamine; Inosine triphosphate; Hypoxanthine; Guanosine; Allantoic acid; Ureidoglycine; 5-aminoimidazole ribonucleotide	https://www.genome.jp/kegg-bin/show_pathway?ko00230/C00020%09red/C00064%09red/C00081%09blue/C00262%09blue/C00387%09red/C00499%09blue/C02091%09blue/C03373%09blue
ko00970	Aminoacyl-tRNA biosynthesis	52	5	0.0961538	3	2	0.0781022	1.10733685968467	0.509611	0.0899	C00062; C00064; C00065; C00073; C00148	Arginine; L-glutamine; L-serine; L-methionine; L-proline	https://www.genome.jp/kegg-bin/show_pathway?ko00970/C00062%09red/C00064%09red/C00065%09red/C00073%09blue/C00148%09blue
ko00220	Arginine biosynthesis	23	3	0.130435	2	1	0.0787057	1.10399401005771	0.509611	0.1543	C00062; C00064; C00437	Arginine; L-glutamine; N2-acetylornithine	https://www.genome.jp/kegg-bin/show_pathway?ko00220/C00062%09red/C00064%09red/C00437%09blue
ko00330	Arginine and proline metabolism	69	6	0.0869565	4	2	0.0831591	1.0800901390699	0.509611	0.2898	C00062; C00148; C00300; C00431; C00581; C01035	Arginine; L-proline; Creatine; 5-aminopentanoic acid; Guanidoacetic acid; 4-guanidinobutanoic acid	https://www.genome.jp/kegg-bin/show_pathway?ko00330/C00062%09red/C00148%09blue/C00300%09red/C00431%09red/C00581%09red/C01035%09blue
ko04672	Intestinal immune network for IgA production	2	1	0.5	1	0	0.0864001	1.06348568429518	0.509611	0.5	C00777	All-trans-retinoic acid	https://www.genome.jp/kegg-bin/show_pathway?ko04672/C00777%09red
ko02010	ABC transporters	139	10	0.0719424	7	3	0.0869326	1.06081743894844	0.509611	0.0719	C00062; C00064; C00065; C00148; C00245; C00255; C00299; C00387; C01606; C03619	Arginine; L-glutamine; L-serine; L-proline; Taurine; Riboflavin; Uridine; Guanosine; Phthalic acid; Methyl beta-d-glucopyranoside	https://www.genome.jp/kegg-bin/show_pathway?ko02010/C00062%09red/C00064%09red/C00065%09red/C00148%09blue/C00245%09red/C00255%09blue/C00299%09red/C00387%09red/C01606%09blue/C03619%09red
ko01053	Biosynthesis of siderophore group nonribosomal peptides	24	3	0.125	0	3	0.0871349	1.05980799693862	0.509611	0.1081	C00196; C00230; C02637	2-pyrocatechuic acid; Protocatechuic acid; 3-dehydroshikimate	https://www.genome.jp/kegg-bin/show_pathway?ko01053/C00196%09blue/C00230%09blue/C02637%09blue
ko04913	Ovarian steroidogenesis	24	3	0.125	2	1	0.0871349	1.05980799693862	0.509611	0.125	C00280; C00410; C00951	Androstenedione; Progesterone; Estradiol	https://www.genome.jp/kegg-bin/show_pathway?ko04913/C00280%09blue/C00410%09red/C00951%09red
ko00261	Monobactam biosynthesis	39	4	0.102564	3	1	0.0915913	1.0381457465993	0.509611	0.0429	C00062; C00065; C01179; C20258	Arginine; L-serine; 4-hydroxyphenylpyruvic acid; Schembl16620138	https://www.genome.jp/kegg-bin/show_pathway?ko00261/C00062%09red/C00065%09red/C01179%09red/C20258%09blue
ko04927	Cortisol synthesis and secretion	12	2	0.166667	2	0	0.0958674	1.01832883361122	0.509611	0.1667	C00020; C00410	Adenosine monophosphate; Progesterone	https://www.genome.jp/kegg-bin/show_pathway?ko04927/C00020%09red/C00410%09red
ko00945	Stilbenoid, diarylheptanoid and gingerol biosynthesis	25	3	0.12	0	3	0.0959269	1.01805978650667	0.509611	0.107	C00852; C03582; C12208	Chlorogenic acid; Resveratrol; 4c4bu5688g	https://www.genome.jp/kegg-bin/show_pathway?ko00945/C00852%09blue/C03582%09blue/C12208%09blue
ko00310	Lysine degradation	56	5	0.0892857	3	2	0.0998932	1.00046415770588	0.514601	0.0765	C00408; C00431; C01142; C03793; C05825	Pipecolic acid; 5-aminopentanoic acid; (3s)-3,6-diaminohexanoate; N6,n6,n6-trimethyl-l-lysine; 2-amino-5-oxohexanoate	https://www.genome.jp/kegg-bin/show_pathway?ko00310/C00408%09blue/C00431%09red/C01142%09red/C03793%09blue/C05825%09red
ko04934	Cushing syndrome	13	2	0.153846	2	0	0.110108	0.958182341168989	0.550538	0.1538	C00020; C00410	Adenosine monophosphate; Progesterone	https://www.genome.jp/kegg-bin/show_pathway?ko04934/C00020%09red/C00410%09red
ko00591	Linoleic acid metabolism	28	3	0.107143	0	3	0.1243	0.905527631180159	0.594869	0.0268	C04717; C14762; C14827	13-l-hydroperoxylinoleic acid; 13(s)-hode; 9(s)-hpode	https://www.genome.jp/kegg-bin/show_pathway?ko00591/C04717%09blue/C14762%09blue/C14827%09blue
ko05222	Small cell lung cancer	3	1	0.333333	1	0	0.126768	0.896989799795631	0.594869	0.3333	C00777	All-trans-retinoic acid	https://www.genome.jp/kegg-bin/show_pathway?ko05222/C00777%09red
ko00350	Tyrosine metabolism	78	6	0.0769231	3	3	0.129471	0.887826070282269	0.594869	0.1202	C00483; C01179; C04043; C05350; C05580; C05585	Tyramine; 4-hydroxyphenylpyruvic acid; 3,4-dihydroxyphenylacetaldehyde; 2-hydroxy-3-(4-hydroxyphenyl)propenoic acid; 3,4-dihydroxymandelic acid; Gentisate aldehyde	https://www.genome.jp/kegg-bin/show_pathway?ko00350/C00483%09blue/C01179%09red/C04043%09red/C05350%09red/C05580%09blue/C05585%09blue
ko05207	Chemical carcinogenesis - receptor activation	29	3	0.103448	3	0	0.134362	0.871722287188482	0.601095	0.1034	C00410; C00951; C13624	Progesterone; Estradiol; Bisphenol a	https://www.genome.jp/kegg-bin/show_pathway?ko05207/C00410%09red/C00951%09red/C13624%09red
ko00630	Glyoxylate and dicarboxylate metabolism	64	5	0.078125	5	0	0.151393	0.8198941578455	0.613838	0.0322	C00064; C00065; C00898; C01127; C01989	L-glutamine; L-serine; D-tartaric acid; 4-hydroxy-2-oxoglutaric acid; 3-ethylmalate	https://www.genome.jp/kegg-bin/show_pathway?ko00630/C00064%09red/C00065%09red/C00898%09red/C01127%09red/C01989%09red
ko00260	Glycine, serine and threonine metabolism	48	4	0.0833333	4	0	0.160702	0.793979073427343	0.613838	0.1307	C00065; C00300; C00581; C05519	L-serine; Creatine; Guanidoacetic acid; L-allothreonine	https://www.genome.jp/kegg-bin/show_pathway?ko00260/C00065%09red/C00300%09red/C00581%09red/C05519%09red
ko04114	Oocyte meiosis	4	1	0.25	1	0	0.165358	0.781574043518023	0.613838	0.25	C00410	Progesterone	https://www.genome.jp/kegg-bin/show_pathway?ko04114/C00410%09red
ko04151	PI3K-Akt signaling pathway	4	1	0.25	1	0	0.165358	0.781574043518023	0.613838	0.25	C00020	Adenosine monophosphate	https://www.genome.jp/kegg-bin/show_pathway?ko04151/C00020%09red
ko04659	Th17 cell differentiation	4	1	0.25	1	0	0.165358	0.781574043518023	0.613838	0.25	C00777	All-trans-retinoic acid	https://www.genome.jp/kegg-bin/show_pathway?ko04659/C00777%09red
ko04914	Progesterone-mediated oocyte maturation	4	1	0.25	1	0	0.165358	0.781574043518023	0.613838	0.25	C00410	Progesterone	https://www.genome.jp/kegg-bin/show_pathway?ko04914/C00410%09red
ko05226	Gastric cancer	4	1	0.25	1	0	0.165358	0.781574043518023	0.613838	0.25	C00777	All-trans-retinoic acid	https://www.genome.jp/kegg-bin/show_pathway?ko05226/C00777%09red
ko00401	Novobiocin biosynthesis	32	3	0.09375	2	1	0.166097	0.779637579372401	0.613838	0.0702	C00148; C00254; C01179	L-proline; Prephenate; 4-hydroxyphenylpyruvic acid	https://www.genome.jp/kegg-bin/show_pathway?ko00401/C00148%09blue/C00254%09red/C01179%09red
ko04148	Efferocytosis	18	2	0.111111	1	1	0.187569	0.726839739151473	0.67844	0.1111	C00062; C00073	Arginine; L-methionine	https://www.genome.jp/kegg-bin/show_pathway?ko04148/C00062%09red/C00073%09blue
ko03320	PPAR signaling pathway	5	1	0.2	0	1	0.202249	0.694114635969819	0.698178	0.2	C14762	13(s)-hode	https://www.genome.jp/kegg-bin/show_pathway?ko03320/C14762%09blue
ko04068	FoxO signaling pathway	5	1	0.2	1	0	0.202249	0.694114635969819	0.698178	0.2	C00020	Adenosine monophosphate	https://www.genome.jp/kegg-bin/show_pathway?ko04068/C00020%09red
ko04080	Neuroactive ligand-receptor interaction	53	4	0.0754717	2	2	0.205347	0.687512661387204	0.698178	0.0755	C00245; C00410; C00483; C16512	Taurine; Progesterone; Tyramine; Palmitoylethanolamide	https://www.genome.jp/kegg-bin/show_pathway?ko04080/C00245%09red/C00410%09red/C00483%09blue/C16512%09blue
ko05142	Chagas disease	6	1	0.166667	1	0	0.237514	0.624311654891575	0.776487	0.1667	C00062	Arginine	https://www.genome.jp/kegg-bin/show_pathway?ko05142/C00062%09red
ko05223	Non-small cell lung cancer	6	1	0.166667	1	0	0.237514	0.624311654891575	0.776487	0.1667	C00777	All-trans-retinoic acid	https://www.genome.jp/kegg-bin/show_pathway?ko05223/C00777%09red
ko04152	AMPK signaling pathway	23	2	0.0869565	1	1	0.270169	0.568364296447299	0.828153	0.087	C00020; C00389	Adenosine monophosphate; Quercetin	https://www.genome.jp/kegg-bin/show_pathway?ko04152/C00020%09red/C00389%09blue
ko04714	Thermogenesis	23	2	0.0869565	2	0	0.270169	0.568364296447299	0.828153	0.087	C00318; C00951	Carnitine; Estradiol	https://www.genome.jp/kegg-bin/show_pathway?ko04714/C00318%09red/C00951%09red
ko00140	Steroid hormone biosynthesis	99	6	0.0606061	2	4	0.272255	0.565023848672613	0.828153	0.2352	C00280; C00410; C00523; C00951; C02373; C03205	Androstenedione; Progesterone; Androsterone; Estradiol; Hexanal; Deoxycorticosterone	https://www.genome.jp/kegg-bin/show_pathway?ko00140/C00280%09blue/C00410%09red/C00523%09blue/C00951%09red/C02373%09blue/C03205%09blue
ko00626	Naphthalene degradation	60	4	0.0666667	1	3	0.272803	0.564150447335828	0.828153	0.25	C03203; C06202; C06203; C06204	1-hydroxy-2-naphthoic acid; 2-hydroxybenzaldehyde; 2-hydroxybenzalpyruvate; 2-hydroxychromene-2-carboxylate	https://www.genome.jp/kegg-bin/show_pathway?ko00626/C03203%09blue/C06202%09red/C06203%09blue/C06204%09blue
ko00430	Taurine and hypotaurine metabolism	24	2	0.0833333	2	0	0.286809	0.54240783974914	0.845681	0.3206	C00245; C14179	Taurine; Sulfoacetate	https://www.genome.jp/kegg-bin/show_pathway?ko00430/C00245%09red/C14179%09red
ko04724	Glutamatergic synapse	8	1	0.125	1	0	0.30345	0.51791263912991	0.845681	0.125	C00064	L-glutamine	https://www.genome.jp/kegg-bin/show_pathway?ko04724/C00064%09red
ko04740	Olfactory transduction	8	1	0.125	1	0	0.30345	0.51791263912991	0.845681	0.125	C00020	Adenosine monophosphate	https://www.genome.jp/kegg-bin/show_pathway?ko04740/C00020%09red
ko04915	Estrogen signaling pathway	8	1	0.125	1	0	0.30345	0.51791263912991	0.845681	0.125	C00951	Estradiol	https://www.genome.jp/kegg-bin/show_pathway?ko04915/C00951%09red
ko04961	Endocrine and other factor-regulated calcium reabsorption	8	1	0.125	1	0	0.30345	0.51791263912991	0.845681	0.125	C00951	Estradiol	https://www.genome.jp/kegg-bin/show_pathway?ko04961/C00951%09red
ko00240	Pyrimidine metabolism	64	4	0.0625	3	1	0.312924	0.504561430429811	0.858017	0.0404	C00064; C00299; C00380; C01205	L-glutamine; Uridine; Cytosine; (r)-beta-aminoisobutyric acid	https://www.genome.jp/kegg-bin/show_pathway?ko00240/C00064%09red/C00299%09red/C00380%09blue/C01205%09red
ko05012	Parkinson disease	26	2	0.0769231	2	0	0.319936	0.494937439505698	0.860925	0.0769	C00020; C04043	Adenosine monophosphate; 3,4-dihydroxyphenylacetaldehyde	https://www.genome.jp/kegg-bin/show_pathway?ko05012/C00020%09red/C04043%09red
ko04727	GABAergic synapse	9	1	0.111111	1	0	0.334255	0.475921715992361	0.860925	0.1111	C00064	L-glutamine	https://www.genome.jp/kegg-bin/show_pathway?ko04727/C00064%09red
ko04929	GnRH secretion	9	1	0.111111	1	0	0.334255	0.475921715992361	0.860925	0.1111	C00951	Estradiol	https://www.genome.jp/kegg-bin/show_pathway?ko04929/C00951%09red
ko00624	Polycyclic aromatic hydrocarbon degradation	107	6	0.0560748	2	4	0.334585	0.475493499464718	0.860925	0.2757	C00230; C01504; C01606; C03203; C04468; C18278	Protocatechuic acid; Indanone; Phthalic acid; 1-hydroxy-2-naphthoic acid; Phenanthrene-3,4-dihydrodiol; Benzo[a]pyrene-9,10-diol	https://www.genome.jp/kegg-bin/show_pathway?ko00624/C00230%09blue/C01504%09red/C01606%09blue/C03203%09blue/C04468%09blue/C18278%09red
ko00340	Histidine metabolism	47	3	0.0638298	1	2	0.34437	0.462974918489417	0.860925	0.0013	C01044; C01152; C05135	N-formyl-l-aspartate; 1-methylhistidine; N-acetylhistamine	https://www.genome.jp/kegg-bin/show_pathway?ko00340/C01044%09blue/C01152%09red/C05135%09blue
ko00623	Toluene degradation	47	3	0.0638298	0	3	0.34437	0.462974918489417	0.860925	0.0471	C00230; C04112; C18303	Protocatechuic acid; 3-methyl-cis,cis-muconate; 3,5-dichloro-2-methylmuconate	https://www.genome.jp/kegg-bin/show_pathway?ko00623/C00230%09blue/C04112%09blue/C18303%09blue
ko00331	Clavulanic acid biosynthesis	10	1	0.1	1	0	0.363702	0.439253770958949	0.870837	0.0164	C00062	Arginine	https://www.genome.jp/kegg-bin/show_pathway?ko00331/C00062%09red
ko04022	cGMP-PKG signaling pathway	10	1	0.1	1	0	0.363702	0.439253770958949	0.870837	0.1	C00020	Adenosine monophosphate	https://www.genome.jp/kegg-bin/show_pathway?ko04022/C00020%09red
ko04928	Parathyroid hormone synthesis, secretion and action	10	1	0.1	1	0	0.363702	0.439253770958949	0.870837	0.1	C00020	Adenosine monophosphate	https://www.genome.jp/kegg-bin/show_pathway?ko04928/C00020%09red
ko04745	Phototransduction - fly	11	1	0.0909091	1	0	0.391851	0.406878686126201	0.917926	0.0909	C18195	Ft-0670090	https://www.genome.jp/kegg-bin/show_pathway?ko04745/C18195%09red
ko00362	Benzoate degradation	72	4	0.0555556	1	3	0.394168	0.404318440340647	0.917926	0.0429	C00196; C00230; C02480; C02814	2-pyrocatechuic acid; Protocatechuic acid; Cis,cis-muconic acid; Hydroxyhydroquinone	https://www.genome.jp/kegg-bin/show_pathway?ko00362/C00196%09blue/C00230%09blue/C02480%09red/C02814%09blue
ko05022	Pathways of neurodegeneration - multiple diseases	32	2	0.0625	2	0	0.416338	0.380554396598225	0.936698	0.0625	C00020; C00062	Adenosine monophosphate; Arginine	https://www.genome.jp/kegg-bin/show_pathway?ko05022/C00020%09red/C00062%09red
ko04212	Longevity regulating pathway - worm	12	1	0.0833333	0	1	0.418759	0.378035903496623	0.936698	0.0833	C03582	Resveratrol	https://www.genome.jp/kegg-bin/show_pathway?ko04212/C03582%09blue
ko05032	Morphine addiction	12	1	0.0833333	1	0	0.418759	0.378035903496623	0.936698	0.0833	C00020	Adenosine monophosphate	https://www.genome.jp/kegg-bin/show_pathway?ko05032/C00020%09red
ko00920	Sulfur metabolism	33	2	0.0606061	2	0	0.43177	0.364747151474968	0.953259	0.0019	C00065; C00245	L-serine; Taurine	https://www.genome.jp/kegg-bin/show_pathway?ko00920/C00065%09red/C00245%09red
ko05146	Amoebiasis	13	1	0.0769231	1	0	0.44448	0.352147890996048	0.9589	0.0769	C00062	Arginine	https://www.genome.jp/kegg-bin/show_pathway?ko05146/C00062%09red
ko05208	Chemical carcinogenesis - reactive oxygen species	57	3	0.0526316	1	2	0.464266	0.33323280192467	0.9589	0.0526	C00951; C02814; C14850	Estradiol; Hydroxyhydroquinone; Benzo[a]pyrene-7,8-oxide	https://www.genome.jp/kegg-bin/show_pathway?ko05208/C00951%09red/C02814%09blue/C14850%09blue
ko00572	Arabinogalactan biosynthesis - Mycobacterium	14	1	0.0714286	1	0	0.469066	0.328765768734624	0.9589	0.0143	C02970	Decaprenyl phosphate	https://www.genome.jp/kegg-bin/show_pathway?ko00572/C02970%09red
ko04923	Regulation of lipolysis in adipocytes	14	1	0.0714286	1	0	0.469066	0.328765768734624	0.9589	0.0714	C00020	Adenosine monophosphate	https://www.genome.jp/kegg-bin/show_pathway?ko04923/C00020%09red
ko05014	Amyotrophic lateral sclerosis	14	1	0.0714286	1	0	0.469066	0.328765768734624	0.9589	0.0714	C00062	Arginine	https://www.genome.jp/kegg-bin/show_pathway?ko05014/C00062%09red
ko00940	Phenylpropanoid biosynthesis	58	3	0.0517241	1	2	0.475785	0.322589064576405	0.9589	0.0534	C00852; C04366; C12208	Chlorogenic acid; 3-(2-carboxyethenyl)-cis,cis-muconate; 4c4bu5688g	https://www.genome.jp/kegg-bin/show_pathway?ko00940/C00852%09blue/C04366%09red/C12208%09blue
ko04071	Sphingolipid signaling pathway	15	1	0.0666667	1	0	0.492568	0.307533739805827	0.9589	0.0667	C00065	L-serine	https://www.genome.jp/kegg-bin/show_pathway?ko04071/C00065%09red
ko00361	Chlorocyclohexane and chlorobenzene degradation	83	4	0.0481928	2	2	0.50279	0.298613251226606	0.9589	0.0444	C02814; C03585; C04706; C07098	Hydroxyhydroquinone; Schembl498748; Cis-2-chloro-4-carboxymethylenebut-2-en-1,4-olide; 2,4,6-trichlorphenol	https://www.genome.jp/kegg-bin/show_pathway?ko00361/C02814%09blue/C03585%09red/C04706%09red/C07098%09blue
ko00622	Xylene degradation	38	2	0.0526316	0	2	0.505448	0.296323754448538	0.9589	0.0505	C06720; C07215	1,2-dihydroxy-3-methylcyclohexa-3,5-dienecarboxylate; 2-methylbenzoic acid	https://www.genome.jp/kegg-bin/show_pathway?ko00622/C06720%09blue/C07215%09blue
ko00908	Zeatin biosynthesis	39	2	0.0512821	1	1	0.519429	0.284474194352185	0.9589	0.0095	C00020; C16427	Adenosine monophosphate; Isopentenyl adenosine	https://www.genome.jp/kegg-bin/show_pathway?ko00908/C00020%09red/C16427%09blue
ko04977	Vitamin digestion and absorption	39	2	0.0512821	0	2	0.519429	0.284474194352185	0.9589	0.0513	C00255; C00864	Riboflavin; Pantothenic acid	https://www.genome.jp/kegg-bin/show_pathway?ko04977/C00255%09blue/C00864%09blue
ko00998	Biosynthesis of various antibiotics	108	5	0.0462963	4	1	0.522676	0.28176773419292	0.9589	0.0178	C00062; C00065; C00254; C01179; C20399	Arginine; L-serine; Prephenate; 4-hydroxyphenylpyruvic acid; Pentalenolactone d	https://www.genome.jp/kegg-bin/show_pathway?ko00998/C00062%09red/C00065%09red/C00254%09red/C01179%09red/C20399%09blue
ko00950	Isoquinoline alkaloid biosynthesis	131	6	0.0458015	3	3	0.523661	0.280949535678807	0.9589	0.0298	C00483; C01179; C02916; C04043; C06162; C08532	Tyramine; 4-hydroxyphenylpyruvic acid; Norlaudanosoline; 3,4-dihydroxyphenylacetaldehyde; Sanguinarine; Lycorine	https://www.genome.jp/kegg-bin/show_pathway?ko00950/C00483%09blue/C01179%09red/C02916%09blue/C04043%09red/C06162%09red/C08532%09blue
ko00062	Fatty acid elongation	40	2	0.05	0	2	0.533144	0.273155438645707	0.9589	0.0133	C00249; C05270	Palmitic acid; Hexanoyl-coa	https://www.genome.jp/kegg-bin/show_pathway?ko00062/C00249%09blue/C05270%09blue
ko04924	Renin secretion	17	1	0.0588235	1	0	0.536506	0.270425100012135	0.9589	0.0588	C00020	Adenosine monophosphate	https://www.genome.jp/kegg-bin/show_pathway?ko04924/C00020%09red
ko04964	Proximal tubule bicarbonate reclamation	17	1	0.0588235	1	0	0.536506	0.270425100012135	0.9589	0.0588	C00064	L-glutamine	https://www.genome.jp/kegg-bin/show_pathway?ko04964/C00064%09red
ko00333	Prodigiosin biosynthesis	18	1	0.0555556	0	1	0.557032	0.254119745461731	0.9589	0.012	C00148	L-proline	https://www.genome.jp/kegg-bin/show_pathway?ko00333/C00148%09blue
ko00984	Steroid degradation	18	1	0.0555556	0	1	0.557032	0.254119745461731	0.9589	0.2603	C00280	Androstenedione	https://www.genome.jp/kegg-bin/show_pathway?ko00984/C00280%09blue
ko00270	Cysteine and methionine metabolism	67	3	0.0447761	2	1	0.573685	0.241326700584775	0.9589	0.106	C00065; C00073; C03431	L-serine; L-methionine; S-inosyl-l-homocysteine	https://www.genome.jp/kegg-bin/show_pathway?ko00270/C00065%09red/C00073%09blue/C03431%09red
ko00910	Nitrogen metabolism	19	1	0.0526316	1	0	0.576652	0.239086313922399	0.9589	0.0029	C00064	L-glutamine	https://www.genome.jp/kegg-bin/show_pathway?ko00910/C00064%09red
ko01055	Biosynthesis of vancomycin group antibiotics	19	1	0.0526316	1	0	0.576652	0.239086313922399	0.9589	0.0321	C01179	4-hydroxyphenylpyruvic acid	https://www.genome.jp/kegg-bin/show_pathway?ko01055/C01179%09red
ko00592	alpha-Linolenic acid metabolism	44	2	0.0454545	0	2	0.585287	0.232630833582799	0.9589	0.0024	C16311; C16316	12-oxododec-9-enoic acid; 13-hote	https://www.genome.jp/kegg-bin/show_pathway?ko00592/C16311%09blue/C16316%09blue
ko00460	Cyanoamino acid metabolism	45	2	0.0444444	2	0	0.597634	0.223564721506937	0.9589	0.0014	C00065; C08325	L-serine; Amygdalin	https://www.genome.jp/kegg-bin/show_pathway?ko00460/C00065%09red/C08325%09red
ko00052	Galactose metabolism	46	2	0.0434783	2	0	0.609703	0.214881373752151	0.9589	0.015	C01613; C02262	Stachyose; Galactosamine	https://www.genome.jp/kegg-bin/show_pathway?ko00052/C01613%09red/C02262%09red
ko00253	Tetracycline biosynthesis	21	1	0.047619	0	1	0.613331	0.212305202859956	0.9589	0.0433	C06571	Chlortetracycline	https://www.genome.jp/kegg-bin/show_pathway?ko00253/C06571%09blue
ko00120	Primary bile acid biosynthesis	47	2	0.0425532	2	0	0.621496	0.206561650017789	0.9589	0.0083	C00245; C00695	Taurine; Cholic acid	https://www.genome.jp/kegg-bin/show_pathway?ko00120/C00245%09red/C00695%09red
ko00232	Caffeine metabolism	22	1	0.0454545	1	0	0.630465	0.200339241698171	0.9589	0.004	C16366	5-acetylamino-6-amino-3-methyluracil	https://www.genome.jp/kegg-bin/show_pathway?ko00232/C16366%09red
ko00360	Phenylalanine metabolism	49	2	0.0408163	1	1	0.644254	0.190942548314996	0.9589	0.0108	C02137; C05853	Phenylglyoxylic acid; 2-phenylethanol	https://www.genome.jp/kegg-bin/show_pathway?ko00360/C02137%09blue/C05853%09red
ko00290	Valine, leucine and isoleucine biosynthesis	23	1	0.0434783	1	0	0.646842	0.189201959123479	0.9589	0.0115	C02226	Citraconic acid	https://www.genome.jp/kegg-bin/show_pathway?ko00290/C02226%09red
ko00071	Fatty acid degradation	50	2	0.04	0	2	0.655223	0.183610629998598	0.9589	0.0203	C00249; C05270	Palmitic acid; Hexanoyl-coa	https://www.genome.jp/kegg-bin/show_pathway?ko00071/C00249%09blue/C05270%09blue
ko00643	Styrene degradation	24	1	0.0416667	1	0	0.662495	0.178817158084654	0.9589	0.0065	C07084	Styrene cis-glycol	https://www.genome.jp/kegg-bin/show_pathway?ko00643/C07084%09red
ko00740	Riboflavin metabolism	24	1	0.0416667	0	1	0.662495	0.178817158084654	0.9589	0.137	C00255	Riboflavin	https://www.genome.jp/kegg-bin/show_pathway?ko00740/C00255%09blue
ko00966	Glucosinolate biosynthesis	77	3	0.038961	2	1	0.668151	0.175125299013772	0.9589	0.1079	C00073; C17211; C17227	L-methionine; 2-oxo-5-methylthiopentanoic acid; 3-(6-methylthio)hexylmalate	https://www.genome.jp/kegg-bin/show_pathway?ko00966/C00073%09blue/C17211%09red/C17227%09red
ko00565	Ether lipid metabolism	25	1	0.04	1	0	0.677457	0.169118024124398	0.9589	0.0029	C01233	Sn-glycero-3-phosphoethanolamine	https://www.genome.jp/kegg-bin/show_pathway?ko00565/C01233%09red
ko00981	Insect hormone biosynthesis	25	1	0.04	1	0	0.677457	0.169118024124398	0.9589	0.0355	C02633	Crustecdysone	https://www.genome.jp/kegg-bin/show_pathway?ko00981/C02633%09red
ko00363	Bisphenol degradation	25	1	0.04	1	0	0.677457	0.169118024124398	0.9589	0.04	C13624	Bisphenol a	https://www.genome.jp/kegg-bin/show_pathway?ko00363/C13624%09red
ko04024	cAMP signaling pathway	25	1	0.04	1	0	0.677457	0.169118024124398	0.9589	0.04	C00020	Adenosine monophosphate	https://www.genome.jp/kegg-bin/show_pathway?ko04024/C00020%09red
ko00830	Retinol metabolism	25	1	0.04	1	0	0.677457	0.169118024124398	0.9589	0.195	C00777	All-trans-retinoic acid	https://www.genome.jp/kegg-bin/show_pathway?ko00830/C00777%09red
ko00633	Nitrotoluene degradation	27	1	0.037037	1	0	0.705427	0.151547863136921	0.9589	0.0303	C16393	2-hydroxylamino-4,6-dinitrotoluene	https://www.genome.jp/kegg-bin/show_pathway?ko00633/C16393%09red
ko00254	Aflatoxin biosynthesis	27	1	0.037037	1	0	0.705427	0.151547863136921	0.9589	0.0536	C20499	Averantin	https://www.genome.jp/kegg-bin/show_pathway?ko00254/C20499%09red
ko00907	Pinene, camphor and geraniol degradation	55	2	0.0363636	0	2	0.706057	0.151159939128795	0.9589	0.0192	C09871; C20320	Geraniol; Bornane-2,6-dione	https://www.genome.jp/kegg-bin/show_pathway?ko00907/C09871%09blue/C20320%09blue
ko00564	Glycerophospholipid metabolism	56	2	0.0357143	2	0	0.715443	0.145424743467845	0.9589	0.0446	C00065; C01233	L-serine; Sn-glycero-3-phosphoethanolamine	https://www.genome.jp/kegg-bin/show_pathway?ko00564/C00065%09red/C01233%09red
ko00250	Alanine, aspartate and glutamate metabolism	28	1	0.0357143	1	0	0.718492	0.143578207454867	0.9589	0.0911	C00064	L-glutamine	https://www.genome.jp/kegg-bin/show_pathway?ko00250/C00064%09red
ko00100	Steroid biosynthesis	57	2	0.0350877	1	1	0.724577	0.139915414754613	0.9589	0.0041	C01753; C11523	Beta-sitosterol; (3beta,4beta,5alpha)-4-methylergosta-7,24(28)-dien-3-ol	https://www.genome.jp/kegg-bin/show_pathway?ko00100/C01753%09red/C11523%09blue
ko00053	Ascorbate and aldarate metabolism	57	2	0.0350877	1	1	0.724577	0.139915414754613	0.9589	0.0895	C00679; C00879	5-dehydro-4-deoxy-d-glucarate; Mucic acid	https://www.genome.jp/kegg-bin/show_pathway?ko00053/C00679%09blue/C00879%09red
ko00750	Vitamin B6 metabolism	29	1	0.0344828	1	0	0.730979	0.136095180170645	0.9589	0.0026	C00064	L-glutamine	https://www.genome.jp/kegg-bin/show_pathway?ko00750/C00064%09red
ko00905	Brassinosteroid biosynthesis	29	1	0.0344828	0	1	0.730979	0.136095180170645	0.9589	0.0258	C15792	St 28_2;o4	https://www.genome.jp/kegg-bin/show_pathway?ko00905/C15792%09blue
ko00780	Biotin metabolism	29	1	0.0344828	0	1	0.730979	0.136095180170645	0.9589	0.1208	C01092	8-amino-7-oxononanoic acid	https://www.genome.jp/kegg-bin/show_pathway?ko00780/C01092%09blue
ko00790	Folate biosynthesis	58	2	0.0344828	0	2	0.733462	0.134622090326504	0.9589	0.0496	C00568; C04874	P-aminobenzoic acid; 7,8-dihydroneopterin	https://www.genome.jp/kegg-bin/show_pathway?ko00790/C00568%09blue/C04874%09blue
ko00770	Pantothenate and CoA biosynthesis	30	1	0.0333333	0	1	0.742914	0.129061542353991	0.9589	0.156	C00864	Pantothenic acid	https://www.genome.jp/kegg-bin/show_pathway?ko00770/C00864%09blue
ko00522	Biosynthesis of 12-, 14- and 16-membered macrolides	87	3	0.0344828	1	2	0.746433	0.127009346071274	0.9589	0.0241	C11970; C11980; C11997	5-oxoavermectin2a aglycone; Avermectin a1a aglycone; Narbonolide	https://www.genome.jp/kegg-bin/show_pathway?ko00522/C11970%09blue/C11980%09red/C11997%09blue
ko00680	Methane metabolism	88	3	0.0340909	1	2	0.753388	0.122981150151104	0.9589	0.0897	C00065; C00483; C06019	L-serine; Tyramine; Schembl19837254	https://www.genome.jp/kegg-bin/show_pathway?ko00680/C00065%09red/C00483%09blue/C06019%09blue
ko00730	Thiamine metabolism	31	1	0.0322581	0	1	0.754321	0.122443764177336	0.9589	0.0007	C03373	5-aminoimidazole ribonucleotide	https://www.genome.jp/kegg-bin/show_pathway?ko00730/C03373%09blue
ko00405	Phenazine biosynthesis	31	1	0.0322581	1	0	0.754321	0.122443764177336	0.9589	0.0388	C21408	(1r,6r)-1,4,5,5a,6,9-hexahydrophenazine-1,6-dicarboxylate	https://www.genome.jp/kegg-bin/show_pathway?ko00405/C21408%09red
ko00902	Monoterpenoid biosynthesis	61	2	0.0327869	1	1	0.75867	0.119947112299545	0.9589	0.0811	C11672; C17622	10-deoxygeniposidic acid; 8-oxogeranial	https://www.genome.jp/kegg-bin/show_pathway?ko00902/C11672%09blue/C17622%09red
ko00410	beta-Alanine metabolism	32	1	0.03125	0	1	0.765224	0.116211554698783	0.9589	0.0013	C00864	Pantothenic acid	https://www.genome.jp/kegg-bin/show_pathway?ko00410/C00864%09blue
ko00332	Carbapenem biosynthesis	32	1	0.03125	0	1	0.765224	0.116211554698783	0.9589	0.0093	C00148	L-proline	https://www.genome.jp/kegg-bin/show_pathway?ko00332/C00148%09blue
ko00364	Fluorobenzoate degradation	32	1	0.03125	0	1	0.765224	0.116211554698783	0.9589	0.141	C16473	4-fluorocatechol	https://www.genome.jp/kegg-bin/show_pathway?ko00364/C16473%09blue
ko04742	Taste transduction	33	1	0.030303	1	0	0.775644	0.110337463971126	0.9589	0.0303	C00020	Adenosine monophosphate	https://www.genome.jp/kegg-bin/show_pathway?ko04742/C00020%09red
ko00600	Sphingolipid metabolism	35	1	0.0285714	1	0	0.795122	0.0995660618278807	0.9589	0.0006	C00065	L-serine	https://www.genome.jp/kegg-bin/show_pathway?ko00600/C00065%09red
ko00300	Lysine biosynthesis	35	1	0.0285714	0	1	0.795122	0.0995660618278807	0.9589	0.0409	C20258	Schembl16620138	https://www.genome.jp/kegg-bin/show_pathway?ko00300/C20258%09blue
ko00660	C5-Branched dibasic acid metabolism	35	1	0.0285714	1	0	0.795122	0.0995660618278807	0.9589	0.0799	C02226	Citraconic acid	https://www.genome.jp/kegg-bin/show_pathway?ko00660/C02226%09red
ko00942	Anthocyanin biosynthesis	66	2	0.030303	2	0	0.796114	0.0990249463234485	0.9589	0.0129	C05905; C05908	Cyanidin; Delphinidin	https://www.genome.jp/kegg-bin/show_pathway?ko00942/C05905%09red/C05908%09red
ko00997	Biosynthesis of various other secondary metabolites	67	2	0.0298507	2	0	0.802958	0.0953073950677918	0.9589	0.0049	C00065; C05554	L-serine; Aerobactin	https://www.genome.jp/kegg-bin/show_pathway?ko00997/C00065%09red/C05554%09red
ko00121	Secondary bile acid biosynthesis	36	1	0.0277778	1	0	0.80422	0.0946252456320385	0.9589	0.0278	C00695	Cholic acid	https://www.genome.jp/kegg-bin/show_pathway?ko00121/C00695%09red
ko00500	Starch and sucrose metabolism	37	1	0.027027	1	0	0.812915	0.0899550751693467	0.9589	0.0011	C02591	Sucrose 6-phosphate	https://www.genome.jp/kegg-bin/show_pathway?ko00500/C02591%09red
ko00030	Pentose phosphate pathway	37	1	0.027027	0	1	0.812915	0.0899550751693467	0.9589	0.0027	C06019	Schembl19837254	https://www.genome.jp/kegg-bin/show_pathway?ko00030/C06019%09blue
ko00480	Glutathione metabolism	38	1	0.0263158	1	0	0.821225	0.0855380930853603	0.9589	0.0023	C01879	Pyroglutamic acid	https://www.genome.jp/kegg-bin/show_pathway?ko00480/C01879%09red
ko00130	Ubiquinone and other terpenoid-quinone biosynthesis	71	2	0.028169	1	1	0.828337	0.0817926839439106	0.9589	0.0213	C01179; C02730	4-hydroxyphenylpyruvic acid; 2-succinylbenzoate	https://www.genome.jp/kegg-bin/show_pathway?ko00130/C01179%09red/C02730%09blue
ko05415	Diabetic cardiomyopathy	39	1	0.025641	1	0	0.829167	0.0813582434500129	0.9589	0.0256	C00318	Carnitine	https://www.genome.jp/kegg-bin/show_pathway?ko05415/C00318%09red
ko01040	Biosynthesis of unsaturated fatty acids	74	2	0.027027	1	1	0.845405	0.0729352072173525	0.970876	0.0208	C00249; C06429	Palmitic acid; Docosahexaenoic acid	https://www.genome.jp/kegg-bin/show_pathway?ko01040/C00249%09blue/C06429%09red
ko00280	Valine, leucine and isoleucine degradation	42	1	0.0238095	1	0	0.850944	0.0700990990768114	0.970876	0.0003	C01205	(r)-beta-aminoisobutyric acid	https://www.genome.jp/kegg-bin/show_pathway?ko00280/C01205%09red
ko05204	Chemical carcinogenesis - DNA adducts	78	2	0.025641	0	2	0.865769	0.0625980592625836	0.981205	0.0256	C14850; C19559	Benzo[a]pyrene-7,8-oxide; (1aalpha,2beta,3alpha,11calpha)-1a,2,3,11c-tetrahydro-6,11-dimethylbenzo[6,7]phenanthro[3,4-b]oxirene-2,3-diol	https://www.genome.jp/kegg-bin/show_pathway?ko05204/C14850%09blue/C19559%09blue
ko00901	Indole alkaloid biosynthesis	81	2	0.0246914	0	2	0.879398	0.0558142819431513	0.985051	0.031	C04290; C11810	4-(3-methylbut-2-enyl)-l-tryptophan; Norajmaline	https://www.genome.jp/kegg-bin/show_pathway?ko00901/C04290%09blue/C11810%09blue
ko00404	Staurosporine biosynthesis	48	1	0.0208333	0	1	0.886545	0.0522989838066208	0.985051	0.0002	C00148	L-proline	https://www.genome.jp/kegg-bin/show_pathway?ko00404/C00148%09blue
ko00860	Porphyrin metabolism	148	4	0.027027	2	2	0.898613	0.0464274215499328	0.985051	0.0445	C02463; C03373; C05775; C05797	Precorrin-2; 5-aminoimidazole ribonucleotide; N1-(alpha-d-ribosyl)-5,6-dimethyl-benzimidazole; Pheophytin a	https://www.genome.jp/kegg-bin/show_pathway?ko00860/C02463%09red/C03373%09blue/C05775%09blue/C05797%09red
ko00980	Metabolism of xenobiotics by cytochrome P450	121	3	0.0247934	1	2	0.908633	0.0416113825948008	0.985051	0.0536	C14786; C14850; C19559	(1r,2s)-naphthalene epoxide; Benzo[a]pyrene-7,8-oxide; (1aalpha,2beta,3alpha,11calpha)-1a,2,3,11c-tetrahydro-6,11-dimethylbenzo[6,7]phenanthro[3,4-b]oxirene-2,3-diol	https://www.genome.jp/kegg-bin/show_pathway?ko00980/C14786%09red/C14850%09blue/C19559%09blue
ko00906	Carotenoid biosynthesis	123	3	0.0243902	3	0	0.914311	0.0389060974928121	0.985051	0.0002	C15935; C15937; C15941	Deoxymyxol 2-(2,4-di-o-methyl-fucoside); Myxol 2-(2,4-di-o-methyl-fucoside); Myxol 2-fucoside	https://www.genome.jp/kegg-bin/show_pathway?ko00906/C15935%09red/C15937%09red/C15941%09red
ko02020	Two-component system	55	1	0.0181818	1	0	0.91751	0.0373891461301679	0.985051	0.0182	C00064	L-glutamine	https://www.genome.jp/kegg-bin/show_pathway?ko02020/C00064%09red
ko00440	Phosphonate and phosphinate metabolism	56	1	0.0178571	1	0	0.921184	0.0356535944840533	0.985051	0.0189	C05682	Phosphonoacetate	https://www.genome.jp/kegg-bin/show_pathway?ko00440/C05682%09red
ko02060	Phosphotransferase system (PTS)	57	1	0.0175439	1	0	0.924695	0.0340015470625656	0.985051	0.0175	C02262	Galactosamine	https://www.genome.jp/kegg-bin/show_pathway?ko02060/C02262%09red
ko00061	Fatty acid biosynthesis	58	1	0.0172414	0	1	0.92805	0.0324287025507618	0.985051	0.0002	C00249	Palmitic acid	https://www.genome.jp/kegg-bin/show_pathway?ko00061/C00249%09blue
ko00983	Drug metabolism - other enzymes	63	1	0.015873	1	0	0.942717	0.0256184650310427	0.985051	0.0562	C16618	6-thioxanthine 5-monophosphate	https://www.genome.jp/kegg-bin/show_pathway?ko00983/C16618%09red
ko01057	Biosynthesis of type II polyketide products	138	3	0.0217391	1	2	0.947657	0.0233489463986092	0.985051	0.0134	C06571; C18356; C18360	Chlortetracycline; (s)-hemiketal; Dhkred	https://www.genome.jp/kegg-bin/show_pathway?ko01057/C06571%09blue/C18356%09red/C18360%09blue
ko00960	Tropane, piperidine and pyridine alkaloid biosynthesis	72	1	0.0138889	0	1	0.962015	0.0168182066462107	0.985051	0.0015	C00408	Pipecolic acid	https://www.genome.jp/kegg-bin/show_pathway?ko00960/C00408%09blue
ko00996	Biosynthesis of various alkaloids	76	1	0.0131579	1	0	0.96836	0.0139633029399542	0.985051	0.0071	C00254	Prephenate	https://www.genome.jp/kegg-bin/show_pathway?ko00996/C00254%09red
ko00520	Amino sugar and nucleotide sugar metabolism	118	2	0.0169492	1	1	0.969772	0.0133303807938752	0.985051	0.0086	C00203; C16157	Udp-n-acetyl-d-galactosamine; Undecaprenyl phosphate alpha-l-ara4n	https://www.genome.jp/kegg-bin/show_pathway?ko00520/C00203%09red/C16157%09blue
ko00590	Arachidonic acid metabolism	79	1	0.0126582	1	0	0.972415	0.0121485308187194	0.985051	0.0003	C04853	Ltb4_20-hydroxy	https://www.genome.jp/kegg-bin/show_pathway?ko00590/C04853%09red
ko00524	Neomycin, kanamycin and gentamicin biosynthesis	81	1	0.0123457	0	1	0.974826	0.0110730011285962	0.985051	0.0001	C01737	Neomycin	https://www.genome.jp/kegg-bin/show_pathway?ko00524/C01737%09blue
ko00904	Diterpenoid biosynthesis	124	2	0.016129	0	2	0.976058	0.0105242883742885	0.985051	0.0242	C11863; C11887	Gibberellin a9; Abietinal	https://www.genome.jp/kegg-bin/show_pathway?ko00904/C11863%09blue/C11887%09blue
ko00380	Tryptophan metabolism	83	1	0.0120482	0	1	0.977027	0.0100935110016926	0.985051	0.026	C00331	Indolepyruvate	https://www.genome.jp/kegg-bin/show_pathway?ko00380/C00331%09blue
ko00541	O-Antigen nucleotide sugar biosynthesis	90	1	0.0111111	1	0	0.983326	0.00730265909518694	0.985051	0.0084	C00203	Udp-n-acetyl-d-galactosamine	https://www.genome.jp/kegg-bin/show_pathway?ko00541/C00203%09red
ko04976	Bile secretion	174	3	0.0172414	2	1	0.985051	0.00654119289720033	0.985051	0.0172	C00318; C00695; C01405	Carnitine; Cholic acid; Aspirin	https://www.genome.jp/kegg-bin/show_pathway?ko04976/C00318%09red/C00695%09red/C01405%09blue
